# Supplementary material for: Safety population size and duration of exposure prior to approval of new medicines: A database analysis of medicines centralised approved in the European Union between 2011 and 2023
Source: PLoS One. 2026 Feb 9;21(2):e0342698. doi: 10.1371/journal.pone.0342698 (PMC12885265; doi:10.1371/journal.pone.0342698)
Supplement: S1 File — Overview of all medicines included. List and details of all medicines included in this study. (XLSX) [file pone.0342698.s001.xlsx]

## Sheet: 2011-2023 New Active substances
	Year of approval by the EC	Current MA Status	Type of initial MA	Tradename	Active Substance	Type of Molecule	Orphan Designation	Accel. Assessment granted	ATC code	Therapeutic Area	Indication	Treatment Duration	Total Patient Exposure	Nº patients >6months	Nº patients >12months	Post-authorisation safety commitments	Other additional Pharmacovigilance Activities	Category 1	Category 2	Category 3
	2011	Approved	Standard	Ameluz	5-aminolaevulinic acid	Small molecule	No	No	L01XD04	Keratosis, Actinic	Non-oncological	Short	797	.	.	No	No	No	No	No
	2011	Approved	Standard	Benlysta	belimumab	Biological (other)	No	No	L04AA26	Lupus Ertythematosus, systemic	Non-oncological	Chronic	2272	1386	1107	No	Yes	Not specified	Not specified	Not specified
	2011	Approved	Standard	Dificlir	fidaxomicin	Small molecule	No	No	A07AA12	Clostridium Infections	Non-oncological	Short	660	.	.	No	Yes	Not specified	Not specified	Not specified
	2011	Approved	Standard	Edarbi	azilsartan medoxomil	Small molecule	No	No	C09CA09	Hypertension	Non-oncological	Chronic	4814	1704	588	No	Yes	Not specified	Not specified	Not specified
	2011	Approved	Standard	Edurant	rilpivirine	Small molecule	No	No	J05AG05	HIV infections	Non-oncological	Chronic	1712	.	841	No	Yes	Not specified	Not specified	Not specified
	2011	Approved	Standard	Eliquis	apixaban	Small molecule	No	No	B01AF02	Arthroplasty	Non-oncological	Short	5924	.	.	No	Yes	Not specified	Not specified	Not specified
	2011	Approved	Standard	Esbriet	pirfenidone	Small molecule	Yes	No	L04AX05	Idiopathic pulmonary fibrosis	Non-oncological	Chronic	1345	.	.	No	No	No	No	No
	2011	Approved	Standard	Eurartesim	dihydroartemisin/piperaquine	Small molecule	Yes	No	P01BF05	Malaria	Non-oncological	Short	1862	.	.	No	Yes	Not specified	Not specified	Not specified
	2011	Approved	Standard	Eviplera	rilpivirine/emtricitabine/tenofovir	Small molecule	No	No	J05AR08	HIV infections	Non-oncological	Chronic	1712	.	841	No	Yes	Not specified	Not specified	Not specified
	2011	Approved	Conditional	Fampyra	fampridine	Small molecule	No	No	N07XX07	Multiple Sclerosis	Non-oncological	Chronic	1952	819	628	No	Yes	Not specified	Not specified	Not specified
	2011	Withdrawn	Standard	Fluenz	influenza vaccine	Biological (Vaccine)	No	No	J07BB03	Influenza, Human; Immunization	Non-oncological	Short	44102	.	.	No	No	No	No	No
	2011	Approved	Standard	Gilenya	fingolimod	Small molecule	No	No	L04AA27	Multiple Sclerosis	Non-oncological	Chronic	2615	2230	1843	No	Yes	Not specified	Not specified	Not specified
	2011	Approved	Standard	Halaven	eribulin	Small molecule	No	No	L01XX41	Breast Neoplasms	Oncological	Intermediate	1222	.	.	No	Yes	Not specified	Not specified	Not specified
	2011	Withdrawn	Standard	Incivo	telaprevir	Small molecule	No	Yes	J05AE	Hepatitis C, Chronic	Non-oncological	Chronic	2012	1823	.	No	No	No	No	No
	2011	Withdrawn	Standard	Ipreziv	Azilsartan medoxomil	Small molecule	No	No	C09CA09	Hypertension	Non-oncological	Chronic	4814	1704	588	No	Yes	Not specified	Not specified	Not specified
	2011	Approved	Standard	Jevtana	cabazitaxel	Small molecule	No	No	L01CD04	Prostate Neoplasms	Oncological	Intermediate	591	.	.	No	Yes	Not specified	Not specified	Not specified
	2011	Approved	Standard	Nulojix	belatacept	Biological (other)	No	No	L04AA28	Graft rejection; Kidney transplantation	Non-oncological	Chronic	1495	.	734	No	Yes	Not specified	Not specified	Not specified
	2011	Withdrawn	Exceptional Circumstances	Pumarix	influenza vaccine	Biological (Vaccine)	No	Yes	J07BB02	Influenza, Human; Immunization	Non-oncological	Short	9772	.	.	No	No	Not specified	Not specified	Not specified
	2011	Approved	Standard	Teysuno	tegafur/gimeracil/oteracil	Small molecule	Yes	No	L01BC53	Stomach Neoplasms	Oncological	Intermediate	3500	.	.	No	No	No	No	No
	2011	Approved	Standard	Trajenta	linagliptin	Small molecule	No	No	A10BH05	Diabetes Mellitus, Type 2	Non-oncological	Chronic	4687	.	3436	No	Yes	Not specified	Not specified	Not specified
	2011	Withdrawn	Standard	Trobalt	retigabine	Small molecule	No	No	N03AX21	Epilepsy	Non-oncological	Chronic	2034	.	229	No	Yes	Not specified	Not specified	Not specified
	2011	Withdrawn	Standard	Vibativ	telavancin	Small molecule	No	No	J01XA03	Pneumonia, bacterial	Non-oncological	Short	2264	.	.	No	Yes	Not specified	Not specified	Not specified
	2011	Withdrawn	Standard	Victrelis	bocepravir	Small molecule	No	Yes	J05AE	Hepatitis C, Chronic	Non-oncological	Chronic	2827	1364	.	No	Yes	Not specified	Not specified	Not specified
	2011	Approved	Exceptional Circumstances	Vyndaqel	tafamidis	Small molecule	Yes	No	N07XX08	Familial transthyretin amyloidosis (ATTR)	Non-oncological	Chronic	308	147	113	No	Yes	Not specified	Not specified	Not specified
	2011	Approved	Standard	Yervoy	ipilimumab	Biological (other)	No	No	L01XC11	Melanoma	Oncological	Intermediate	1107	.	.	No	Yes	Not specified	Not specified	Not specified
	2011	Approved	Standard	Zytiga	abiraterona	Small molecule	No	Yes	L02BX03	Prostate Neoplasms	Oncological	Intermediate	1070	642	297	No	Yes	Not specified	Not specified	Not specified
	2012	Approved	Conditional	Adcetris	brentuximab vedotin	Biological (other)	Yes	No	L01XC12	Lymphoma, Non-Hodgkin; Hodgkin Disease	Oncological	Intermediate	357	.	.	Yes	Yes	Not specified	Not specified	Not specified
	2012	Approved	Standard	Betmiga	mirabegron	Small molecule	No	No	G04BD12	Urinary bladder, overactive	Non-oncological	Chronic	7325	.	622	No	No	No	No	No
	2012	Approved	Conditional	Caprelsa	vandetanib	Small molecule	No	No	L01XE	Thyroid Neoplasms	Oncological	Intermediate	1839	.	274	Yes	Yes	Not specified	Not specified	Not specified
	2012	Approved	Standard	Constella	linaclotide	Small molecule	No	No	A06AX04	Irritable Bowel Syndrome	Non-oncological	Chronic	4370	2039	984	No	No	No	No	No
	2012	Approved	Standard	Dacogen	decitabinde	Small molecule	Yes	No	L01BC08	Leukemia, Myeloid	Oncological	Intermediate	1114	.	.	No	No	No	No	No
	2012	Approved	Standard	Eylea	aflibercept	Biological (other)	No	No	S01LA05	Wet Macular Degeneration; Macular Edema	Non-oncological	Chronic	3237	.	2063	Yes	Yes	Not specified	Not specified	Not specified
	2012	Approved	Standard	Forxiga	dapagliflozin	Small molecule	No	No	A10BK01	Diabetes Mellitus, Type 2	Non-oncological	Chronic	4287	3333	2232	No	No	No	No	No
	2012	Approved	Standard	Fycompa	perampanel	Small molecule	No	No	N03AX22	Epilepsies, partial	Non-oncological	Chronic	1639	1147	703	No	No	No	No	No
	2012	Withdrawn	Exceptional Circumstances	Glybera	alipogene tiparvovec	Biological (ATMP)	Yes	No	C10AX10	Hyperlipoproteinemia Type I	Non-oncological	Short	27	.	.	Yes	Yes	Not specified	Not specified	Not specified
	2012	Approved	Standard	Inlyta	axitinib	Small molecule	Yes	No	L01EK01	Carcinoma, Renal Cell	Oncological	Intermediate	2507	.	.	No	No	No	No	No
	2012	Approved	Standard	Jakavi	ruxolitinib	Small molecule	Yes	No	L01EJ01	Myeloproliferative disorders; Polycythemia Vera; Graft vs Host Disease	Oncological	Intermediate	667	293	.	Yes	Yes	No	No	Yes
	2012	Approved	Standard	Kalydeco	ivacaftor	Small molecule	Yes	Yes	R07AX02	Cystic Fibrosis	Non-oncological	Chronic	700	.	.	Yes	Yes	Not specified	Not specified	Not specified
	2012	Approved	Standard	Nexobrid	proteolytic enzymes enriched in bromelain	Herbal preparation	Yes	No	D03BA03	Debridement	Non-oncological	Short	208	.	.	Yes	Yes	Not specified	Not specified	Not specified
	2012	Approved	Standard	Nimenrix	meningococcal groups A, C, W-135 and Y conjugate vaccine	Biological (Vaccine)	No	No	J07AH08	Meningitis, Meningococcal	Non-oncological	Short	7598	.	.	Yes	Yes	Not specified	Not specified	Not specified
	2012	Approved	Standard	Novothierteen	catridecacog	Biological (other)	Yes	No	B02BD11	Blood coagulation disorders, inherited	Non-oncological	Chronic	1664	.	.	Yes	Yes	Not specified	Not specified	Not specified
	2012	Withdrawn	Standard	Picato	ingenol mebutate	Small molecule	No	No	D06BX02	Keratosis, actinic	Non-oncological	Short	1165	.	.	No	Yes	Not specified	Not specified	Not specified
	2012	Approved	Conditional	Pixuvri	pixantrone	Small molecule	No	No	L01DB11	Lymphoma, Non-Hodgkin	Oncological	Intermediate	348	.	.	Yes	Yes	Not specified	Not specified	Not specified
	2012	Approved	Conditional	Revestive	teduglutide	Biological (other)	Yes	No	A16AX08	Malabsorption Syndromes	Non-oncological	Chronic	109	.	92	Yes	Yes	Not specified	Not specified	Not specified
	2012	Withdrawn	Standard	Rienso	ferumoxytol	Small molecule	No	No	B03	Anemia; Kidney Failure, Chronic	Non-oncological	Short	1726	.	.	No	Yes	Not specified	Not specified	Not specified
	2012	Approved	Standard	Signifor	pasireotide	Small molecule	Yes	No	H01CB05	Acromegaly; Pituitary ACTH Hypersecretion	Non-oncological	Chronic	411	122	70	No	No	No	No	No
	2012	Withdrawn	Standard	Vepacel	influenza vaccine	Biological (Vaccine)	No	No	J07BB01	Influenza, Human; Immunization	Non-oncological	Short	4075	.	.	No	Yes	Not specified	Not specified	Not specified
	2012	Approved	Conditional	Xalkori	crizotinib	Small molecule	No	No	L01ED01	Carcinoma, Non-small cell lung	Oncological	Intermediate	588	.	.	Yes	Yes	Not specified	Not specified	Not specified
	2012	Approved	Standard	Zelboraf	vemurafenib	Small molecule	No	Yes	L01EC01	Melanoma	Oncological	Intermediate	336	.	.	Yes	No	No	No	No
	2012	Approved	Standard	Zinforo	ceftaroline cephalosporins	Small molecule	No	No	J01DI02	Skin diseases, Infectious; Pneumonia	Non-oncological	Short	1700	.	.	No	No	No	No	No
	2013	Approved	Standard	Amyvid	florbetapir	Radionuclide	No	No	V09AX05	Radionuclide Imaging - Alzheimer disease	Non-oncological	Short	496	.	.	Yes	Yes	Not specified	Not specified	Not specified
	2013	Approved	Standard	Aubagio	teriflunomide	Small molecule	No	No	L04AA31	Multiple Sclerosis	Non-oncological	Chronic	1355	.	.	No	Yes	Not specified	Not specified	Not specified
	2013	Approved	Standard	Bexsero	meningococcal group B Vaccine (rDNA, component, adsorbed)	Biological (Vaccine)	No	No	J07AH09	Meningitis, Meningococcal	Non-oncological	Short	6427	.	.	No	Yes	Not specified	Not specified	Not specified
	2013	Withdrawn	Standard	BindRen	colestilan	Small molecule	No	No	V03AE	Hyperphosphatemia	Non-oncological	Chronic	1655	.	.	No	Yes	Not specified	Not specified	Not specified
	2013	Approved	Conditional	Bosulif	bosutinib	Small molecule	Yes	No	L01EA04	Leukemia, Myeloid	Oncological	Chronic	1572	.	248	Yes	Yes	Not specified	Not specified	Not specified
	2013	Approved	Standard	Brintelix	vortioxetine	Small molecule	No	No	N06AX26	Depressive Disorder, Major	Non-oncological	Chronic	1169	1105	845	No	Yes	No	No	Yes
	2013	Approved	Conditional	Erivedge	vismodegib	Small molecule	No	No	L01XX43	Carcinoma, Basal Cell	Oncological	Intermediate	484	.	.	Yes	Yes	Not specified	Not specified	Not specified
	2013	Approved	Standard	Giotrif	afatinib	Small molecule	No	No	L01XE13	Carcinoma, Non-small cell lung	Oncological	Intermediate	5244	.	.	No	Yes	No	No	Yes
	2013	Approved	Standard	Hexacima/Hexyon	diphtheria, tetanus, pertussis (acellular, component), hepatitis B (rDNA), poliomyelitis (inactivated) and Haemophilus influenzae type b conjugate vaccine (adsorbed)	Biological (Vaccine)	No	No	J07CA09	Hepatitis B Tetanus Immunization Meningitis, Haemophilus Whooping Cough Poliomyelitis Diphtheria	Non-oncological	Short	6172	.	.	No	Yes	No	No	Yes
	2013	Approved	Standard	HyQvia	human normal immunoglobulin	Biological (other)	No	No	J06BA01	Immunologic Deficiency Syndromes	Non-oncological	Chronic	353	.	132	Yes	Yes	Not specified	Not specified	Not specified
	2013	Approved	Standard	Iclusig	ponatinib	Small molecule	Yes	Yes	L01EA05	Leukemia, Myeloid; Leukemia, Lymphoid	Oncological	Chronic	583	247	99	No	Yes	Not specified	Not specified	Not specified
	2013	Approved	Standard	Imnovid	polalidomide	Small molecule	Yes	No	L04AX06	Multiple Myeloma	Oncological	Chronic	993	.	.	Yes	Yes	Yes	No	Yes
	2013	Approved	Exceptional Circumstances	Imvanex	modified vaccina Ankara-Bavarian virus	Biological (Vaccine)	No	No	J07BX	Smallpox vaccine; monkeypox virus	Non-oncological	Short	3432	.	.	Yes	Yes	Yes	No	No
	2013	Approved	Standard	Incresync	alogliptin/pioglitazone	Small molecule	No	No	A10BD09	Diabetes Mellitus, Type 2	Non-oncological	Chronic	1908	.	195	No	No	No	No	No
	2013	Approved	Standard	Invokana	canagliflozin	Small molecule	No	No	A10BK02	Diabetes Mellitus, Type 2	Non-oncological	Chronic	6645	5936	4723	No	Yes	No	No	Yes
	2013	Withdrawn	Standard	Jetrea	ocriplasmin	Biological (other)	No	No	S01XA22	Retinal Diseases	Non-oncological	Chronic	744	.	.	No	Yes	Not specified	Not specified	Not specified
	2013	Approved	Standard	Kadcyla	trastuzumab emtansine	Small molecule	No	No	L01XC14	Breast Neoplasms	Oncological	Intermediate	882	.	.	Yes	Yes	No	No	Yes
	2013	Withdrawn	Standard	Krystexxa	pegloticase	Biological (other)	No	No	M04AX02	Gout	Non-oncological	Chronic	273	.	102	Yes	Yes	Not specified	Not specified	Not specified
	2013	Approved	Exceptional Circumstances	Lojuxta	lomitapide	Small molecule	No	No	C10AX12	Hypercolesterolemia	Non-oncological	Chronic	1145	.	.	Yes	Yes	Not specified	Not specified	Not specified
	2013	Approved	Standard	Lonquex	lipegfilgrastim	Biological (other)	No	No	L03AA14	Neutropenia	Non-oncological	Intermediate	582	.	.	Yes	Yes	Not specified	Not specified	Not specified
	2013	Approved	Standard	Lyxumia	lixisenatide	Synthetic peptide	No	No	A10BJ03	Diabetes Mellitus, Type 2	Non-oncological	Chronic	3304	2059	1692	No	Yes	Not specified	Not specified	Not specified
	2013	Withdrawn	Standard	Maci	autologous cultured chondrocytes	Biological (ATMP)	No	No	M09AX02	Fractures, Cartilage	Non-oncological	Short	144	.	.	Yes	Yes	No	No	Yes
	2013	Approved	Standard	NovoEight	turoctocog	Biological (other)	No	No	B02BD02	Hemophilia A	Non-oncological	Short	214	.	.	No	Yes	No	No	Yes
	2013	Approved	Standard	Opsumit	macitentan	Small molecule	Yes	No	C02KX04	Hypertension, Pulmonary	Non-oncological	Chronic	863	533	447	No	No	No	No	No
	2013	Approved	Standard	Perjeta	pertuzumab	Biological (other)	No	No	L01XC13	Breast Neoplasms	Oncological	Intermediate	1412	96	229	Yes	Yes	Not specified	Not specified	Not specified
	2013	Withdrawn	Standard	Provenge	autologous peripheral-blood mononuclear cells including a minimum of 50 million autologous CD54+ cells activated with prostatic acid phosphatase granulocyte-macrophage colony-stimulating factor	Biological (ATMP)	No	No	L03AX17	Prostatic Neoplasms	Oncological	Intermediate	829	.	.	Yes	Yes	Not specified	Not specified	Not specified
	2013	Approved	Standard	Relvar Ellipta	fluticasone/vilanterol	Small molecule	No	No	R03AK10	Pulmonary Disease, Chronic Obstructive	Non-oncological	Chronic	10630	1867	686	Yes	Yes	Yes	No	Yes
	2013	Approved	Standard	Ryzodeg	insulin degludec+insulin aspart	Small molecule	No	No	A10AD06	Diabetes Mellitus, Type 2	Non-oncological	Chronic	2031	1181	235	No	No	No	No	No
	2013	Approved	Standard	Selincro	nalmefeme	Small molecule	No	No	N07BB05	Alcohol-related disorders	Non-oncological	Intermediate	1144	.	.	No	Yes	Not specified	Not specified	Not specified
	2013	Approved	Standard	Spedra	avanafil	Small molecule	No	No	G04BE10	Erectile Dysfunction	Non-oncological	Chronic	2144	493	153	No	Yes	No	No	Yes
	2013	Approved	Standard	Stivarga	regorafenib	Small molecule	No	Yes	L01EX05	Colorectal Neoplasms	Oncological	Intermediate	1145	.	.	Yes	Yes	Not specified	Not specified	Not specified
	2013	Approved	Standard	Stribild	elvitegravir/cobicistat/emtricitabine/tenofovir	Small molecule	No	No	J05AR09	HIV infections	Non-oncological	Chronic	701	663	642	No	Yes	Not specified	Not specified	Not specified
	2013	Approved	Standard	Tafinlar	dabrafenib	Small molecule	No	No	L01EC02	Melanoma	Oncological	Intermediate	578	.	.	No	Yes	No	No	Yes
	2013	Approved	Standard	Tresiba	insulin degludec	Small molecule	No	No	A10AE06	Diabetes Mellitus, Type 2	Oncological	Chronic	5624	3758	1635	No	Yes	Not specified	Not specified	Not specified
	2013	Approved	Standard	Tybost	cobicistat	Small molecule	No	No	V03AX03	HIV infections	Non-oncological	Chronic	394	.	.	No	Yes	No	No	Yes
	2013	Approved	Standard	Vipdomet	alogliptin/metformin	Small molecule	No	No	A10BD13	Diabetes Mellitus, Type 2	Non-oncological	Chronic	6354	3244	1752	No	No	No	No	No
	2013	Approved	Standard	Vipidia	alogliptin	Small molecule	No	No	A10BH04	Diabetes Mellitus, Type 2	Non-oncological	Chronic	6354	4244	1752	No	No	No	No	No
	2013	Withdrawn	Standard	Vitekta	elvitegravir	Small molecule	No	No	J05AX11	HIV Infections	Non-oncological	Chronic	761	.	212	No	Yes	No	No	Yes
	2013	Approved	Standard	Xofigo	Radium dichloride	Radionuclide	No	Yes	V10XX03	Prostate Neoplasms	Oncological	Intermediate	703	.	.	No	Yes	No	No	No
	2013	Approved	Standard	Xtandi	enzalutamide	Small molecule	No	No	L02BB04	Prostate Neoplasms	Oncological	Chronic	1027	336	251	No	Yes	Not specified	Not specified	Not specified
	2013	Approved	Standard	Zaltrap	aflibercept	Biological (other)	No	No	L01XX44	Colorectal Neoplasms	Oncological	Intermediate	611	.	.	Yes	Yes	Not specified	Not specified	Not specified
	2014	Approved	Standard	Adempas	riciguat	Small molecule	Yes	No	C02KX04	Hypertension, Pulmonary	Non-oncological	Chronic	634	.	557	No	Yes	No	No	Yes
	2014	Approved	Conditional	Cometriq	cabozantinib	Small molecule	Yes	No	L01XE	Thyroid Neoplasms	Oncological	Intermediate	295	.	.	Yes	Yes	No	Yes	Yes
	2014	Approved	Standard	Cyramza	ramucirumab	Biological (other)	Yes	No	L01FX06	Stomach Neoplasms	Oncological	Intermediate	351	.	.	Yes	Yes	No	No	Yes
	2014	Withdrawn	Standard	Daklinza	daclatasvir	Small molecule	No	Yes	J05AP07	Hepatitis C, Chronic	Non-oncological	Intermediate	2134	.	.	No	Yes	Not specified	Not specified	Not specified
	2014	Approved	Conditional	Deltyba	delamanid	Small molecule	Yes	No	J04AK06	Tuberculosis, Multidrug-Resistant	Non-oncological	Short	887	.	.	Yes	No	No	No	No
	2014	Approved	Standard	Entyvio	vedolizumab	Biological (other)	No	Yes	L04AA	Crohn Disease	Non-oncological	Chronic	2708	.	1195	No	Yes	Not specified	Not specified	Not specified
	2014	Withdrawn	Standard	Eperzan	albiglutide	Biological (other)	No	No	A10BJ04	Diabetes Mellitus, Type 2	Non-oncological	Chronic	3423	.	1366	No	Yes	No	No	Yes
	2014	Approved	Standard	Gazyvaro	obinutuzumab	Biological (other)	Yes	No	L01XC15	Leukemia, Lymphocytic, Chronic, B-cell	Oncological	Chronic	648	486	.	Yes	Yes	No	No	Yes
	2014	Approved	Standard	Harvoni	ledipasvir/sofosbuvir	Small molecule	No	Yes	J05AX65	Hepatitis C, Chronic	Non-oncological	Chronic	1952	654	.	No	Yes	No	No	Yes
	2014	Approved	Standard	Imbruvica	ibrutinib	Small molecule	Yes	No	L01EL01	Lymphoma, Mantle Cell; Leukemia, Lymphotic, Chronic, B-cell	Oncological	Chronic	120	.	67	Yes	Yes	No	No	Yes
	2014	Approved	Standard	Jardiance	empagliflozin	Small molecule	No	No	A10BK03	Diabetes Mellitus, Type 2	Non-oncological	Chronic	8400	6603	4415	No	Yes	No	No	Yes
	2014	Approved	Standard	Latuda	lurasidone	Small molecule	No	No	N05AE05	Schizophrenia	Non-oncological	Chronic	3502	2239	2841	No	Yes	Not specified	Not specified	Not specified
	2014	Approved	Standard	Laventair/Anoro/Incruse Ellipta	umeclidinium/vilanterol	Small molecule	No	No	R03AL03	Pulmonary Disease, Chronic Obstructive	Non-oncological	Chronic	2454	788	146	No	Yes	Yes	No	Yes
	2014	Approved	Standard	Lymphoseek	tilmanocept	Radionuclide	No	No	V09IA09	Radionuclide Imaging	Non-oncological	Short	542	.	.	No	Yes	No	No	Yes
	2014	Approved	Standard	Lynparza	olaparib	Small molecule	Yes	No	L01XK01	Ovarian Neoplasms	Oncological	Chronic	2034	320	54	Yes	Yes	Yes	No	Yes
	2014	Approved	Standard	Mekinist	trametinib	Small molecule	No	No	L01EE01	Melanoma	Oncological	Intermediate	1749	107	.	No	Yes	No	No	Yes
	2014	Approved	Standard	Moventig	naloxegol	Small molecule	No	No	A06AH03	Opioid-related disorders	Non-oncological	Chronic	2148	464	317	No	Yes	No	No	Yes
	2014	Approved	Standard	Neuraceq	flobetaben	Radionuclide	No	No	V09AX06	Radionuclide Imaging - Alzheimer disease	Non-oncological	Short	978	.	.	No	Yes	Not specified	Not specified	Not specified
	2014	Approved	Standard	Nuwiq	simoctocog alfa	Biological (other)	No	No	B02BD02	Hemophilia A	Non-oncological	Short	153	.	.	No	Yes	No	No	Yes
	2014	Withdrawn	Standard	Olysio	simeprevir	Small molecule	No	No	J05AE14	Hepatitis C, Chronic	Non-oncological	Intermediate	2652	.	.	No	Yes	No	No	Yes
	2014	Approved	Standard	Plegridy	peginterferon beta-1a	Biological (other)	No	No	L03AB13	Multiple Sclerosis	Non-oncological	Chronic	1468	1249	1093	No	Yes	No	No	Yes
	2014	Approved	Standard	Rixubis	nonacog gamma	Biological (other)	No	No	B02BD04	Hemophilia B	Non-oncological	Chronic	99	.	.	No	Yes	No	No	Yes
	2014	Approved	Exceptional Circumstances	Scenesse	afamelonotide	Small molecule	Yes	No	D02BB02	Protoporphyria, Erythropoietic	Non-oncological	Chronic	231	.	.	Yes	Yes	Yes	Yes	Yes
	2014	Approved	Conditional	Sirturo	bedaquiline	Small molecule	Yes	No	J04AK05	Tuberculosis, Multidrug-Resistant	Non-oncological	Short	645	.	.	Yes	Yes	No	Yes	Yes
	2014	Approved	Standard	Sovaldi	sofosbuvir	Small molecule	No	Yes	J05AX15	Hepatitis C, Chronic	Non-oncological	Chronic	1732	421	.	No	Yes	No	No	Yes
	2014	Approved	Standard	Sylvant	siltuximab	Biological (other)	Yes	Yes	L04AC11	Giant Lymph Node Hyperplasia	Oncological	Chronic	650	.	45	No	Yes	Not specified	Not specified	Not specified
	2014	Approved	Standard	Tecfidera	dimethyl fumarate	Small molecule	No	No	L04AX07	Multiple Sclerosis	Non-oncological	Chronic	2560	.	1469	No	Yes	No	No	Yes
	2014	Approved	Standard	Tivicay	dolutegavir	Small molecule	No	No	J05AX12	HIV infections	Non-oncological	Chronic	1571	519	1168	No	Yes	No	No	Yes
	2014	Approved	Conditional	Translarna	ataluren	Small molecule	Yes	No	M09AX03	Muscular Dystrophy, Duchenne	Non-oncological	Chronic	588	.	179	Yes	Yes	Yes	No	Yes
	2014	Approved	Standard	Triumeq	dolutegravir/lamivudine/abacavir	Small molecule	No	No	J05AR13	HIV infections	Non-oncological	Chronic	679	52	375	No	Yes	No	No	Yes
	2014	Approved	Standard	Trulicity	dulaglutide	Biological (other)	No	No	A10BJ05	Diabetes Mellitus, Type 2	Non-oncological	Chronic	4006	3567	2941	No	Yes	No	No	Yes
	2014	Approved	Standard	Vargatef	nintedanib	Small molecule	No	No	L01XE3	Carcinoma, Non-small cell lung	Oncological	Intermediate	1880	229	146	Yes	Yes	No	No	Yes
	2014	Approved	Standard	Velphoro	sucroferric oxyhydroxide	Small molecule	No	No	V03AE05	Hyperphosphatemia; Renal dialysis	Non-oncological	Chronic	1096	222	406	No	Yes	No	No	Yes
	2014	Approved	Standard	Vimizim	elosulfase alfa	Small molecule	Yes	Yes	A16AB12	Mucopolysaccharidosis IV	Non-oncological	Chronic	235	.	86	Yes	Yes	Not specified	Not specified	Not specified
	2014	Approved	Standard	Vizamyl	flutemetamol	Radionuclide	No	No	V09AX04	Radionuclide Imaging - Alzheimer disease	Non-oncological	Short	761	.	.	No	Yes	No	No	Yes
	2014	Approved	Standard	Vokanamet	canagliflozin/metformin	Small molecule	No	No	A10BD16	Diabetes Mellitus, Type 2	Non-oncological	Chronic	5151	4600	4202	No	Yes	No	No	Yes
	2014	Approved	Standard	Zydelig	idelasib	Small molecule	No	Yes	L01XX47	Lymphoma, Non-Hodgkin; Leukemia, Lymphocytic, Chronic, B-cell	Oncological	Chronic	218	73	16	Yes	Yes	Yes	No	Yes
	2015	Approved	Standard	Akynzeo	netupitant/palonosetron	Small molecule	No	No	A04AA	Vomiting Neoplasms Nausea Cancer	Oncological	Intermediate	3280	.	.	No	No	No	No	No
	2015	Approved	Conditional	Blincyto	blinatumumab	Biological (other)	Yes	No	L01FX07	Precursor Cell Lymphoblastic Leukemia-Lymphoma	Oncological	Intermediate	475	.	.	Yes	Yes	Yes	No	Yes
	2015	Approved	Standard	Cerdelga	eliglustat	Small molecule	Yes	No	A16AX10	Gaucher Disease	Non-oncological	Chronic	393	.	.	Yes	Yes	Yes	No	Yes
	2015	Approved	Standard	Cosentyx	secukinumab	Biological (other)	No	No	L04AC10	Arthritis, Psoriatic Psoriasis Spondylitis, Ankylosing	Non-oncological	Chronic	4498	3139	2197	No	Yes	No	No	Yes
	2015	Approved	Standard	Cotellic	cobimetinib	Small molecule	No	No	L01XE38	Melanoma	Oncological	Intermediate	491	.	.	Yes	Yes	No	No	Yes
	2015	Approved	Standard	Cresemba	isavuconazole	Small molecule	Yes	No	J02AC05	Aspergillosis	Non-oncological	Intermediate	1692	403	.	No	Yes	No	No	Yes
	2015	Approved	Standard	Elocta	efmoroctocog alfa	Biological (other)	Yes	No	B02BD02	Haemophilia A	Non-oncological	Chronic	233	218	171	No	Yes	No	No	Yes
	2015	Approved	Standard	Entresto	sacubitril/valsartan	Small molecule	No	Yes	C09DX04	Heart Failure	Non-oncological	Chronic	14937	.	3606	No	Yes	No	No	Yes
	2015	Approved	Standard	Exviera	dasabuvir	Small molecule	No	Yes	J05AP09	Hepatitis C, Chronic	Non-oncological	Intermediate	2632	.	.	No	Yes	No	No	Yes
	2015	Approved	Standard	Farydak	panobinostat	Small molecule	Yes	No	L01XH03	Multiple Myeloma	Oncological	Chronic	729	170	49	Yes	Yes	No	No	Yes
	2015	Withdrawn	Standard	Fexeric	ferric citrate coordination complex	Small molecule	No	No	V03AE	Hyperphosphatemia	Non-oncological	Chronic	1533	659	378	Yes	Yes	Yes	No	Yes
	2015	Approved	Standard	Gardasil	human papillomavirus vaccine [types 6, 11, 16, 18, 31, 33, 45, 52, 58] (recombinant, adsorbed)	Biological (Vaccine)	No	No	J07BM03	Condylomata Acuminata Papillomavirus Infections Immunization Uterine Cervical Dysplasia	Non-oncological	Short	15776	.	.	No	Yes	No	No	Yes
	2015	Approved	Standard	Genvoya	elvitegravir cobicistat emtricitabine tenofovir alafenamide	Small molecule	No	No	J05AR	HIV infections	Non-oncological	Chronic	886	.	.	No	Yes	No	No	Yes
	2015	Approved	Standard	Hetlioz	tasimelteon	Small molecule	Yes	No	N05CH03	Sleep Disorders, Circadian Rhythm	Non-oncological	Intermediate	1347	.	.	No	Yes	No	No	Yes
	2015	Approved	Conditional	Holoclar	ex vivo expanded autologous human corneal epithelial cells containing stem cells	Biological (ATMP)	Yes	No	S01XA19	Corneal Diseases	Non-oncological	Short	135	.	.	Yes	Yes	No	Yes	Yes
	2015	Approved	Standard	Imlygic	talminogene	Biological (ATMP)	No	No	L01XX51	Melanoma	Oncological	Intermediate	419	94	25	Yes	Yes	No	No	Yes
	2015	Approved	Standard	Kanuma	sebelipase alfa	Biological (other)	Yes	Yes	A16AB14	Lipid Metabolism, Inborn Errors	Non-oncological	Chronic	106	80	48	Yes	Yes	Yes	No	Yes
	2015	Approved	Standard	Kengrexal	cangrelor	Small molecule	No	No	B01	Acute Coronay Syndrome; Vascular Surgical Procedures	Non-oncological	Short	26000	.	.	No	Yes	No	No	Yes
	2015	Approved	Standard	Keytruda	pembrolizumab	Biological (other)	No	No	L01FF02	Melanoma Hodgkin Disease Carcinoma, Renal Cell Carcinoma, Non-Small-Cell Lung Carcinoma, Transitional Cell Squamous Cell Carcinoma of Head and Neck Urologic Neoplasms Endometrial Neoplasms	Oncological	Intermediate	1012	392	122	Yes	Yes	No	No	Yes
	2015	Withdrawn	Exceptional circumstances	Kolbam	cholic acid	Small molecule	Yes	No	A05AA03	Metabolism, Inborn Errors	Non-oncological	Chronic	79	.	.	Yes	Yes	Yes	No	Yes
	2015	Approved	Standard	Kyprolis	carfilzomib	Small molecule	Yes	Yes	L01XX45	Multiple Myeloma	Oncological	Chronic	2123	.	.	No	Yes	No	No	Yes
	2015	Approved	Standard	Lenvima	lenvatinib	Small molecule	Yes	Yes	L01XE	Thyroid Neoplasms	Oncological	Intermediate	1108	466	273	No	Yes	No	No	Yes
	2015	Approved	Standard	Lixiana	edoxaban	Small molecule	No	No	B01	Stroke Venous Thromboembolism	Non-oncological	Chronic	18010	.	18010	No	Yes	No	No	Yes
	2015	Withdrawn	Standard	Nivolumab BMS	nivolumab	Biological (other)	No	No	L01XC17	Carcinoma, Non-small cell lung	Oncological	Intermediate	1835	.	.	Yes	Yes	No	No	Yes
	2015	Approved	Standard	Nucala	mepolizumab	Biological (other)	No	No	R03DX09	Asthma	Non-oncological	Chronic	2022	138	880	No	Yes	No	No	Yes
	2015	Approved	Exceptional Circumstances	Obizur	susoctocog alfa	Biological (other)	Yes	No	B02	Haemophilia A	Non-oncological	Short	42	.	.	Yes	Yes	No	Yes	Yes
	2015	Approved	Standard	Odomzo	sonidegib	Small molecule	No	No	L01XJ02	Carcinoma, Basal Cell	Oncological	Intermediate	293	49	20	Yes	Yes	Yes	No	Yes
	2015	Approved	Standard	Ofev	nintedanib	Small molecule	Yes	Yes	L01XE	Idiopathic pulmonary fibrosis	Non-oncological	Chronic	2605	.	975	No	Yes	Not specified	Not specified	Not specified
	2015	Approved	Standard	Opdivo	nivolumab	Biological (other)	No	Yes	L01FF01	Melanoma Hodgkin Disease Carcinoma, Renal Cell Carcinoma, Non-Small-Cell Lung Carcinoma, Transitional Cell Squamous Cell Carcinoma of Head and Neck Urologic Neoplasms Mesothelioma Colorectal Neoplasms	Oncological	Intermediate	1800	.	.	Yes	Yes	No	No	Yes
	2015	Approved	Standard	Orkambi	lumacaftor/ivacaftor	Small molecule	Yes	No	R07AX30	Cystic Fibrosis	Non-oncological	Chronic	1955	.	808	No	Yes	No	Yes	Yes
	2015	Approved	Standard	Otezla	apremilast	Small molecule	No	No	L04AA32	Arthritis, Psoriatic Psoriasis	Non-oncological	Chronic	4089	3049	1631	No	Yes	No	No	Yes
	2015	Approved	Standard	Praluent	alirocumab	Biological (other)	No	No	C10AX14	Dyslipidemias	Non-oncological	Chronic	3340	2856	2408	No	Yes	Not specified	Not specified	Not specified
	2015	Approved	Standard	Praxbind	idarucizumab	Biological (other)	No	Yes	V03AB	Hemorrhage	Non-oncological	Short	406	.	.	No	Yes	No	No	Yes
	2015	Approved	Standard	Ravicti	glycerol phenylbutyrate	Small molecule	Yes	No	A16AX09	Urea Cycle Disorders, Inborn	Non-oncological	Chronic	359	.	90	Yes	Yes	Yes	No	Yes
	2015	Approved	Standard	Repatha	evolocumab	Biological (other)	No	No	C10AX13	Dyslipidemias	Non-oncological	Chronic	5710	3350	1824	No	Yes	No	No	Yes
	2015	Approved	Standard	Senshio	ospemifene	Small molecule	No	No	G03XC05	Postmenopause	Non-oncological	Chronic	2471	384	191	Yes	Yes	Yes	No	Yes
	2015	Approved	Standard	Sivextro	tedizolid	Small molecule	No	No	J01XX11	Soft Tissue Infections Skin Diseases, Bacterial	Non-oncological	Short	1488	.	.	No	Yes	No	No	Yes
	2015	Approved	Exceptional Circumstances	Strensiq	asfotase alfa	Biological (other)	Yes	No	A16AB13	Hypophosphatasia	Non-oncological	Chronic	71	10	49	Yes	Yes	Yes	No	No
	2015	Approved	Standard	Tenkasi	oritavancin	Small molecule	No	No	J01XA05	Soft Tissue Infections Skin Diseases, Bacterial	Non-oncological	Short	3017	.	.	No	Yes	No	No	Yes
	2015	Withdrawn	Standard	Unituxin	dinutuximab	Biological (other)	Yes	No	L01FX06	Neuroblastoma	Oncological	Intermediate	984	.	.	Yes	Yes	Yes	No	Yes
	2015	Approved	Standard	Viekirax	ombitasvir paritaprevir ritonavir	Small molecule	No	Yes	J05AP53	Hepatitis C, Chronic	Non-oncological	Intermediate	2632	.	.	No	Yes	No	No	Yes
	2015	Approved	Standard	Xadago	safinamide	Small molecule	No	No	N04B	Parkinson Disease	Non-oncological	Chronic	2468	1440	1180	No	Yes	No	No	Yes
	2015	Approved	Standard	Xydalba	dalbavancin	Small molecule	No	No	J01XA04	Soft Tissue Infections Skin Diseases, Bacterial	Non-oncological	Short	1350	.	.	No	Yes	No	No	Yes
	2015	Approved	Standard	Zerbaxa	ceftalozone/tazobactam	Small molecule	No	No	J01	Bacterial Infections	Non-oncological	Short	1015	.	.	No	No	No	No	No
	2015	Withdrawn	Standard	Zontivity	vorapaxar	Small molecule	No	No	B01	Myocardial Infarction	Non-oncological	Chronic	15483	12829	10943	No	Yes	No	No	Yes
	2015	Approved	Conditional	Zykadia	ceritinib	Small molecule	No	No	L01XE	Carcinoma, Non-small cell lung	Oncological	Intermediate	525	133	67	Yes	Yes	No	No	Yes
	2016	Approved	Standard	Alprolix	eftrenonacog alfa	Biological (other)	Yes	No	B02BD04	Haemophilia B	Non-oncological	Short	153	145	123	No	Yes	No	No	Yes
	2016	Approved	Standard	Briviact	brivaracetam	Small molecule	No	No	N03AX23	Epilepsy	Non-oncological	Chronic	3673	1740	1363	No	Yes	No	No	Yes
	2016	Approved	Standard	Cinqaero	reslizumab	Biological (other)	No	No	R03DX08	Asthma	Non-oncological	Chronic	2195	1006	922	No	Yes	No	No	Yes
	2016	Approved	Standard	Coagadex	human coagulation factor X	Biological (other)	Yes	Yes	B02BD13	Factor X Deficiency	Non-oncological	Chronic	18	.	.	No	No	No	No	No
	2016	Approved	Conditional	Darzalex	daratumumab	Biological (other)	Yes	Yes	L01FC01	Multiple Myeloma	Oncological	Chronic	331	41	11	Yes	Yes	No	Yes	Yes
	2016	Approved	Standard	Empliciti	elotuzumab	Biological (other)	Yes	Yes	L01FX08	Multiple Myeloma	Oncological	Chronic	1921	.	295	No	No	No	No	No
	2016	Approved	Standard	Epclusa	sofosbuvir/velpatasvir	Small molecule	No	Yes	J05	Hepatitis C, Chronic	Non-oncological	Chronic	2603	90	.	No	Yes	No	No	Yes
	2016	Withdrawn	Standard	Episalvan	birch bark extract	Herbal preparation	No	No	D03AX13	Wounds and Injuries; Wound Healing	Non-oncological	Short	280	.	.	No	No	No	No	No
	2016	Approved	Standard	Galafold	migalastat	Small molecule	Yes	Yes	A16AX14	Fabry Disease	Non-oncological	Chronic	386	.	119	No	Yes	No	No	Yes
	2016	Approved	Standard	Ibrance	palbociclib	Small molecule	No	No	L01XE33	Breast Neoplasms	Oncological	Intermediate	2000	.	205	No	Yes	No	No	Yes
	2016	Approved	Standard	Idelvion	albutrepenonacog alfa	Biological (other)	Yes	No	B02BD04	Haemophilia B	Non-oncological	Short	107	22	23	No	Yes	No	No	Yes
	2016	Withdrawn	Conditional	Lartruvo	olaratumab	Biological (other)	Yes	Yes	L01XC27	Sarcoma	Oncological	Intermediate	485	.	.	Yes	Yes	No	Yes	Yes
	2016	Approved	Standard	Lonsurf	trifluridine/tipiracil	Small molecule	No	No	L01BC59	Colorectal Neoplasms	Oncological	Intermediate	798	.	.	No	Yes	No	No	Yes
	2016	Approved	Conditional	Ninlaro	ixazomib	Small molecule	Yes	No	L01XG03	Multiple Myeloma	Oncological	Chronic	1622	.	.	Yes	Yes	No	No	Yes
	2016	Approved	Conditional	Ocaliva	obeticholic	Small molecule	Yes	No	A05AA04	Liver Cirrhosis, Biliary	Non-oncological	Chronic	1507	290	232	Yes	No	No	No	No
	2016	Approved	Standard	Ongentys	opicapone	Small molecule	No	No	N04B	Parkinson Disease	Non-oncological	Chronic	1651	.	121	No	No	No	No	No
	2016	Approved	Conditional	Pandemic influenza vaccine H5N1 AstraZeneca	pandemic influenza vaccine (H5N1) (live attenuated, nasal)	Biological (Vaccine)	No	No	J07BB03	Influenza, Human	Non-oncological	Short	3783	.	.	Yes	Yes	No	Yes	No
	2016	Approved	Standard	Parsabiv	etelcalcetide	Small molecule	No	No	H05BX04	Hyperparathyroidism, secondary	Non-oncological	Chronic	1704	1199	499	No	No	No	No	No
	2016	Withdrawn	Standard	Portrazza	necitumumab	Biological (other)	No	No	L01	Carcinoma, Non-small cell lung	Oncological	Intermediate	1695	.	.	No	Yes	No	No	Yes
	2016	Approved	Standard	Rekovelle	follitropin delta	Biological (other)	No	No	G03GA10	Anovulation	Non-oncological	Short	995	.	.	No	No	No	No	No
	2016	Approved	Standard	Spectrila	asparaginase	Biological (other)	Yes	No	L01XX02	Precursor Cell Lymphoblastic Leukemia-Lymphoma	Oncological	Intermediate	135	.	.	No	Yes	No	No	Yes
	2016	Approved	Standard	Strimvelis	autologous CD34+ enriched cell fraction	Biological (ATMP)	Yes	No	L03AX	Severe Combined Immunodeficiency	Non-oncological	Short	20	.	.	Yes	Yes	Yes	No	Yes
	2016	Approved	Conditional	Tagrisso	osimertinib	Small molecule	No	Yes	L01XE	Carcinoma, Non-small cell lung	Oncological	Intermediate	1221	333	.	Yes	Yes	No	Yes	Yes
	2016	Approved	Standard	Taltz	ixekizumab	Biological (other)	No	No	L04AC	Psoriasis	Non-oncological	Chronic	4204	.	.	No	Yes	No	No	Yes
	2016	Withdrawn	Standard	Truberzi	eluxadoline	Small molecule	No	No	A07	Irritable Bowel Syndrome; Diarrhea	Non-oncological	Chronic	3532	.	.	No	Yes	No	No	Yes
	2016	Approved	Standard	Uptravi	selexipag	Small molecule	Yes	No	B01AC27	Hypertension, Pulmonary	Non-oncological	Chronic	575	457	367	No	Yes	No	No	Yes
	2016	Approved	Conditional	Venclyxto	venetoclax	Small molecule	Yes	No	L01XX52	Leukemia, Lymphocytic, Chronic, B-Cell	Oncological	Chronic	553	.	100	Yes	Yes	Yes	Yes	Yes
	2016	Approved	Standard	Wakix	pitolisant	Small molecule	Yes	Yes	N07XX11	Narcolepsy	Non-oncological	Chronic	1385	258	383	Yes	Yes	Yes	No	Yes
	2016	Withdrawn	Conditional	Zalmoxis	allogenic T cells	Biological (ATMP)	Yes	No	L01	Hematopoietic Stem Cell Transplantation Graft vs Host Disease	Oncological	Short	30	.	.	Yes	Yes	Yes	Yes	Yes
	2016	Approved	Standard	Zavicefta	avibactam/ceftazidime	Small molecule	No	No	J01	Pneumonia, Bacterial Soft Tissue Infections Pneumonia Urinary Tract Infections Gram-Negative Bacterial Infections	Non-oncological	Short	1672	.	.	Yes	Yes	No	No	Yes
	2016	Approved	Standard	Zepatier	elbasvir/grazoprevir	Small molecule	No	Yes	J05AP54	Hepatitis C, Chronic	Non-oncological	Chronic	2303	.	.	No	Yes	No	No	Yes
	2016	Withdrawn	Standard	Zinbryta	daclizumab	Biological (other)	No	No	L04AC01	Multiple Sclerosis	Non-oncological	Chronic	2133	.	1215	No	Yes	No	No	Yes
	2016	Withdrawn	Standard	Zurampic	lesinurad	Small molecule	No	No	M04AB05	Hyperuricemia	Non-oncological	Chronic	2586	1224	919	Yes	Yes	Yes	No	Yes
	2017	Approved	Standard	Afstyla	lonoctocog alfa	Biological (other)	No	No	B02BD02	Hemophilia A	Non-oncological	Short	412	.	.	No	Yes	No	No	Yes
	2017	Approved	Conditional	Alecensa	alectinib	Small molecule	No	No	L01ED03	Carcinoma, Non-small cell lung	Oncological	Intermediate	253	.	.	Yes	Yes	No	Yes	Yes
	2017	Approved	Exceptional Circumstances	Apeiron	dinutuximab beta	Biological (other)	Yes	No	L01XC16	Neuroblastoma	Oncological	Intermediate	514	.	.	Yes	Yes	No	Yes	No
	2017	Approved	Standard	Axumin	fluciclovine	Radionuclide	No	No	V09IX12	Prostate Neoplasms	Oncological	Short	837	.	.	No	No	No	No	No
	2017	Approved	Conditional	Bavencio	avelumab	Biological (other)	Yes	No	L01FF04	Neuroendocrine Tumors	Oncological	Intermediate	1738	.	.	Yes	Yes	No	No	Yes
	2017	Approved	Standard	Besponsa	inotuzumab ozogamicin	Biological (other)	Yes	No	L01XC26	Percursor Cell Lymphoblastic Leukemia-Lymphoma	Oncological	Intermediate	880	.	.	No	No	No	No	No
	2017	Approved	Exceptional Circumstances	Brineura	cerliponase	Biological (other)	Yes	Yes	A16AB17	Neuronal Ceroid-Lipofuscinoses	Non-oncological	Chronic	24	.	23	Yes	Yes	No	Yes	No
	2017	Approved	Standard	Dupixent	dupilumab	Biological (other)	No	No	D11AH05	Dermatitis, Atopic Prurigo Esophageal Diseases Asthma Sinusitis	Non-oncological	Chronic	2526	.	739	No	Yes	No	No	Yes
	2017	Approved	Standard	Fotivda	tivozanib	Small molecule	No	No	L01EK03	Carcinoma, Renal Cell	Oncological	Intermediate	797	157	286	No	Yes	No	No	Yes
	2017	Approved	Standard	Kevzara	sarilumab	Biological (other)	No	No	L04AC14	Arthritis, Rheumatoid	Non-oncological	Chronic	3354	.	523	No	Yes	No	No	Yes
	2017	Approved	Standard	Kisqali	ribociclib	Small molecule	No	No	L01XE	Breast Neoplasms	Oncological	Intermediate	898	.	211	No	Yes	No	No	Yes
	2017	Approved	Standard	Kyntheum	brodalumab	Biological (other)	No	No	L04AC12	Psoriasis	Non-oncological	Chronic	4461	.	3141	No	Yes	No	No	Yes
	2017	Approved	Standard	Lutathera	lutetium (177Lu) oxodotreotide	Radionuclide	Yes	Yes	V10XX04	Neuroendocrine Tumors	Non-oncological	Intermediate	945	.	.	No	Yes	No	No	Yes
	2017	Approved	Standard	Maviret	glecaprevir/pibrentasvir	Small molecule	No	Yes	J05AP57	Hepatitis C, Chronic	Non-oncological	Intermediate	2369	.	.	Yes	Yes	Yes	No	Yes
	2017	Approved	Conditional	Natpar	parathyroid hormone	Biological (other)	Yes	No	H05AA03	Hypoparathyroidism	Non-oncological	Chronic	121	108	47	Yes	Yes	Yes	Yes	Yes
	2017	Approved	Standard	Olumiant	baricitinib	Small molecule	No	No	L04AA37	Arthritis, Rheumatoid	Non-oncological	Chronic	3464	.	2166	No	Yes	No	No	Yes
	2017	Approved	Standard	Oxervate	cenegermin	Biological (other)	Yes	yes	S01XA24	Keratitis	Non-oncological	Intermediate	315	.	.	No	No	No	No	No
	2017	Approved	Standard	Reagila	cariprazine	Small molecule	No	No	N05AX15	Schizophrenia	Non-oncological	Chronic	6120	436	268	No	Yes	No	No	Yes
	2017	Approved	Standard	Refixia	nonacog	Biological (other)	Yes	No	B02BD04	Haemophilia B	Non-oncological	Intermediate	115	.	.	Yes	Yes	Yes	No	Yes
	2017	Approved	Standard	Rydapt	midostaurin	Small molecule	Yes	Yes	L01EX10	Leukemia, Myeloid, Acute Mastocytosis	Oncological	Intermediate	345	169	173	Yes	Yes	No	No	Yes
	2017	Approved	Standard	Spherox	spheroids of human autologous matrix-associated chondrocytes	Biological (ATMP)	No	No	M09AX02	Cartilage Diseases	Non-oncological	Chronic	164	.	.	Yes	Yes	Not specified	Not specified	Not specified
	2017	Approved	Standard	Spinraza	nusinersen	Oligonucleotide	Yes	Yes	M09AX07	Muscular Atrophy, Spinal	Non-oncological	Chronic	173	.	154	Yes	Yes	No	No	Yes
	2017	Approved	Standard	Tecentriq	atezolizumab	Biological (other)	No	No	L01XC32	Carcinoma, Transitional Cell Carcinoma, Non-Small-Cell Lung Urologic Neoplasms Breast Neoplasms Small Cell Lung Carcinoma	Oncological	Intermediate	2160	799.2	453.6	Yes	Yes	No	No	Yes
	2017	Approved	Standard	Tookad	padeliporfin	Small molecule	No	No	L01XD07	Prostate Neoplasms	Oncological	Intermediate	518	.	.	Yes	Yes	Yes	No	No
	2017	Approved	Standard	Tremfya	guselkumab	Biological (other)	No	No	L04AC	Psoriasis	Non-oncological	Chronic	1824	1393	728	No	Yes	No	No	Yes
	2017	Withdrawn	Standard	Varuby	rolapitant	Small molecule	No	No	A04AD	Vomiting; Nausea; Cancer	Oncological	Intermediate	2798	.	567	No	Yes	No	No	Yes
	2017	Approved	Standard	Veltassa	patiromer	Small molecule	No	No	V03AE09	Hyperkalemia	Non-oncological	Chronic	734	219	149	No	No	No	No	No
	2017	Approved	Standard	Vosevi	sofosbuvir/velpatasvir/voxilaprevi	Small molecule	No	Yes	J05A	Hepatitis C, Chronic	Non-oncological	Intermediate	2017	.	.	Yes	Yes	Yes	No	Yes
	2017	Approved	Standard	Xeljanz	tofacitinib	Small molecule	No	No	L04AA29	Arthritis, Rheumatoid	Non-oncological	Chronic	6194	5309	2004	No	Yes	No	No	Yes
	2017	Approved	Standard	Xermelo	telotristat ethyl	Small molecule	Yes	No	A16AX15	Carcinoid Tumor Neuroendocrine Tumors	Oncological	Intermediate	239	148	74	No	Yes	No	No	Yes
	2017	Approved	Standard	Zejula	niraparib	Small molecule	Yes	No	L01XK02	Fallopian Tube Neoplasms Peritoneal Neoplasms Ovarian Neoplasms	Oncological	Intermediate	854	277	150	No	Yes	No	No	Yes
	2017	Approved	Standard	Zinplava	bezlotoxumab	Biological (other)	No	Yes	J06BB21	Enterocolitis, Pseudomembranous	Non-oncological	Short	1790	.	.	No	Yes	No	No	Yes
	2018	Approved	Standard	Adynovi	rurioctocog alfa pegol	Biological (other)	No	No	B02BD02	Hemophilia A	Non-oncological	Short	243	.	.	Yes	Yes	Yes	No	Yes
	2018	Approved	Standard	Aimovig	erenumab	Biological (other)	No	No	N02CD01	Migraine Disorders	Non-oncological	Chronic	3311	2280	1320	No	Yes	No	No	Yes
	2018	Approved	Standard	Alofisel	darvadstrocel	Biological (ATMP)	Yes	No	L04AX08	Rectal fistula	Non-oncological	Short	127	.	.	Yes	Yes	Yes	No	Yes
	2018	Withdrawn	Standard	Alpivab	peramivir	Small molecule	No	Yes	J05AH03	Influenza, Human	Non-oncological	Short	2751	.	.	No	Yes	No	No	Yes
	2018	Approved	Standard	Alunbrig	brigatinib	Small molecule	No	No	L01XE43	Carcinoma, Non-small cell lung	Oncological	Intermediate	632	117	94	Yes	Yes	No	No	Yes
	2018	Approved	Standard	Biktarvy	bictegravir emtricitabine tenofovir alafenamide	Small molecule	No	No	J05AR10	HIV infections	Non-oncological	Chronic	1511	1159	637	No	Yes	No	No	Yes
	2018	Approved	Standard	Braftovi	encorafenib	Small molecule	No	No	L01EC03	Melanoma; Coloretal Neoplasms	Oncological	Intermediate	1495	.	198	No	No	No	No	No
	2018	Approved	Standard	Cablivi	caplacizumab	Biological (other)	Yes	No	B01AX07	Purpura, Thrombotic Thrombocytopenic	Non-oncological	Intermediate	35	.	.	No	Yes	No	No	Yes
	2018	Approved	Conditional	Crysvita	burosumab	Biological (other)	Yes	No	M05BX05	Hypophosphatemia, Familial Hypophosphatemic Rickets, X-Linked Dominant	Non-oncological	Chronic	164	.	120	Yes	Yes	No	No	Yes
	2018	Approved	Standard	Delstrigo	doravirine lamivudine tenofovir disoproxil fumarate	Small molecule	No	No	J05AR	HIV infections	Non-oncological	Chronic	1657	.	.	No	No	No	No	No
	2018	Approved	Standard	Dengvaxia	chimeric yellow fever dengue virus serotype 1, 2, 3 and 4 (live, attenuated)	Biological (Vaccine)	No	No	J07BX	Dengue	Non-oncological	Short	28894	.	.	No	Yes	No	No	Yes
	2018	Approved	Standard	Emgality	galcanezumab	Biological (other)	No	No	N02	Migraine Disorders	Non-oncological	Chronic	3156	1920	526	No	Yes	No	No	Yes
	2018	Approved	Standard	Fasenra	benralizumab	Biological (other)	No	No	R03DX10	Asthma	Non-oncological	Chronic	1663	1556	1387	No	Yes	No	No	Yes
	2018	Approved	Standard	Hemlibra	emicizumab	Biological (other)	No	Yes	B02BX06	Hemophilia A	Non-oncological	Chronic	189	136	84	No	Yes	Not specified	Not specified	Not specified
	2018	Approved	Standard	Ilumetri	tildrakizumab	Biological (other)	No	No	L04AC	Psoriasis	Non-oncological	Chronic	2216	499	1391	No	Yes	No	No	Yes
	2018	Approved	Standard	Imfinzi	durvalumab	Biological (other)	No	No	L01XC28	Carcinoma, Non-small cell lung	Oncological	Intermediate	475	.	.	No	No	No	No	No
	2018	Approved	Standard	Jivi	damoctocog alfa pegol	Biological (other)	Yes	No	B02BD02	Haemophilia A	Non-oncological	Short	221	.	.	Yes	Yes	Yes	No	Yes
	2018	Approved	Standard	Kymriah	tisagenlecleucel	Biological (ATMP)	Yes	No	L01XX71	Precursor B-Cell Lymphoblastic Leukemia-Lymphoma Lymphoma, Large B-Cell, Diffuse	Oncological	Intermediate	111	.	.	Yes	Yes	Yes	No	Yes
	2018	Approved	Exceptional Circumstances	Lamzede	velmanase alfa	Biological (other)	Yes	No	A16AB15	alpha-Mannosidosis	Non-oncological	Chronic	51	33	28	Yes	Yes	No	Yes	Yes
	2018	Approved	Standard	Lokelma	sodium zirconium cyclosilicate	Small molecule	No	No	V03AE10	Hyperkalemia	Non-oncological	Chronic	1273	432	145	No	Yes	No	No	Yes
	2018	Approved	Standard	Luxturna	voretigene neparvovec	Biological (ATMP)	Yes	No	S01XA27	Leber Congenital Amaurosis (LCA) Retinitis Pigmentosa (RP)	Non-oncological	Short	41	.	.	Yes	Yes	Yes	No	No
	2018	Approved	Standard	Mektovi	binimetinib	Small molecule	No	No	L01EE03	Melanoma	Oncological	Intermediate	2555	.	.	No	No	No	No	No
	2018	Approved	Exceptional Circumstances	Mepsevii	vestronidase alfa	Biological (other)	Yes	No	A16AB18	Mucopolysaccharidosis VII	Non-oncological	Chronic	23	.	.	Yes	Yes	No	Yes	No
	2018	Approved	Exceptional Circumstances	Myalepta	metreleptin	Biological (other)	Yes	No	A16AA07	Lipodystrophy, Familial Partial	Non-oncological	Chronic	1476	156.8	.	Yes	Yes	No	Yes	Yes
	2018	Approved	Standard	Mylotarg	gemtuzumab ozogamicin	Biological (other)	Yes	No	L01FX02	Leukemia, Myeloid, Acute	Oncological	Intermediate	2747	.	.	No	No	No	No	No
	2018	Approved	Standard	Nerlynx	neratinib	Small molecule	No	No	L01EH02	Breast Neoplasms	Oncological	Intermediate	1710	793	251	No	Yes	No	No	Yes
	2018	Approved	Standard	Ocrevus	ocrelizumab	Biological (other)	No	No	L04AA	Multiple Sclerosis	Non-oncological	Chronic	5073	.	1173	No	Yes	No	No	Yes
	2018	Approved	Standard	Onpattro	patisiran	Oligonucleotide	Yes	Yes	N07XX12	Amyloidosis, Familial	Non-oncological	Chronic	218	.	179	No	Yes	No	No	Yes
	2018	Approved	Standard	Ozempic	semaglutide	Biological (other)	No	No	A10BJ06	Diabetes Mellitus, Type 2	Non-oncological	Chronic	3301	.	1321	No	Yes	No	No	Yes
	2018	Approved	Standard	Pifeltro	doravirine	Small molecule	No	No	J05AG06	HIV infections	Non-oncological	Chronic	3238	.	573	No	No	No	No	No
	2018	Approved	Standard	Poteligeo	mogamulizumab	Biological (other)	Yes	No	L01XC25	Sezary Syndrome Mycosis Fungoides	Non-oncological	Intermediate	542	155	74	No	Yes	No	No	Yes
	2018	Approved	Standard	Prevymis	letermovir	Small molecule	Yes	Yes	J05AX18	Cytomegalovirus Infections	Non-oncological	Short	1157	.	.	No	Yes	No	No	Yes
	2018	Approved	Conditional	Rubraca	rucaparib	Small molecule	Yes	No	L01XX55	Ovarian cancer	Oncological	Intermediate	409	106	77	Yes	Yes	No	Yes	Yes
	2018	Approved	Standard	Rxulti	brexpiprazole	Small molecule	No	No	N05AX16	Schizophrenia	Non-oncological	Chronic	3265	923	695	No	Yes	No	No	Yes
	2018	Approved	Standard	Shingrix	herpes zoster vaccine (recombinant, adjuvanted)	Biological (Vaccine)	No	No	J07BK03	Herpes Zoster	Non-oncological	Short	17204	.	.	No	Yes	No	No	Yes
	2018	Approved	Standard	Steglatro	ertugliflozin	Small molecule	No	No	A10BK04	Diabetes Mellitus, Type 2	Non-oncological	Chronic	3409	553	2204	No	Yes	No	No	Yes
	2018	Approved	Standard	Symkevi	tezacaftor/ivacaftor	Small molecule	Yes	No	R07AX31	Cystic Fibrosis	Non-oncological	Chronic	496	83	326	No	Yes	No	No	Yes
	2018	Approved	Standard	Takhzyro	lanadelumab	Biological (other)	Yes	Yes	B06AC05	Angioedemas, Hereditary	Non-oncological	Chronic	257	205	75	No	Yes	No	No	Yes
	2018	Approved	Standard	Tegsedi	inotersen	Oligonucleotide	Yes	Yes	N07XX15	Amyloidosis	Non-oncological	Chronic	112	.	112	No	Yes	No	No	Yes
	2018	Approved	Standard	Vabomere	meropenem/vaborbactam	Small molecule	No	No	J01DH	Urinary Tract Infections Bacteremia Bacterial Infections Respiratory Tract Infections Pneumonia Pneumonia, Ventilator-Associated	Non-oncological	Short	407	.	.	No	Yes	No	No	Yes
	2018	Approved	Standard	Verzenios	abemaciclib	Small molecule	No	No	L01EF03	Breast Neoplasms	Oncological	Intermediate	488	.	.	No	No	No	No	No
	2018	Approved	Standard	Veyvondi	vonicog alfa	Biological (other)	Yes	No	B02BD10	von Willebrand Diseases	Non-oncological	Short	92	.	.	No	Yes	No	No	Yes
	2018	Approved	Standard	Xerava	eravacycline	Small molecule	No	No	J01AA	Bacterial Infections	Non-oncological	Short	1284	.	.	No	Yes	No	No	Yes
	2018	Approved	Standard	Yescarta	axicabtagene ciloleucel	Biological (ATMP)	Yes	Yes	L01XX70	Lymphoma, Follicular Lymphoma, Large B-Cell, Diffuse	Oncological	Intermediate	151	.	.	Yes	Yes	Yes	No	Yes
	2019	Approved	Standard	Ajovy	fremanezumab	Biological (other)	No	No	N02CD03	Migraine Disorders	Non-oncological	Chronic	1702	.	.	No	Yes	No	No	Yes
	2019	Approved	Standard	Besremi	ropeginterferon	Biological (other)	Yes	No	L03AB15	Polycythemia Vera	Non-oncological	Chronic	178	.	.	No	Yes	No	No	Yes
	2019	Approved	Standard	Doptelet	avatrombopag	Small molecule	No	No	B02BX	Thrombocytopenia	Non-oncological	Short	1100	.	.	No	Yes	No	No	Yes
	2019	Approved	Standard	Erleada	apalutamide	Small molecule	No	No	L02BB05	Prostate Neoplasms	Oncological	Intermediate	948	722	620	Yes	Yes	No	No	Yes
	2019	Approved	Conditional	Ervebo	Ebola Zaire Vaccine (rVSV∆G-ZEBOV-GP, live)	Biological (Vaccine)	No	Yes	J07BX02	Hemorrhagic Fever, Ebola	Non-oncological	Short	15996	.	.	Yes	Yes	No	No	Yes
	2019	Approved	Standard	Evenity	romosozumab	Biological (other)	No	No	M05BX	Osteoporosis	Non-oncological	Chronic	11553	6338	5863	No	Yes	Not specified	Not specified	Not specified
	2019	Approved	Standard	Ghryvelin	macimorelin	Small molecule	No	No	V04CD06	Diagnostic Techniques, Endocrine	Non-oncological	Short	377	.	.	No	No	No	No	No
	2019	Approved	Standard	Giapreza	angiotensin II	Small molecule	No	No	C09	Hypotension; Shok	Non-oncological	Short	163	.	.	Yes	Yes	Yes	No	No
	2019	Approved	Conditional	Libtayo	cemiplimab	Biological (other)	No	No	L01XC33	Carcinoma, Squamous cell	Oncological	Intermediate	534	203	86	Yes	Yes	No	Yes	No
	2019	Approved	Conditional	Lorviqua	lorlatinib	Small molecule	No	No	L01ED05	Carcinoma, Non-small cell lung	Oncological	Intermediate	329	141	85	Yes	Yes	No	No	Yes
	2019	Approved	Standard	Mulpleo	lusutrombopag	Biological (other)	No	No	B02BX	Thrombocytopenia	Non-oncological	Short	653	.	.	No	Yes	No	No	Yes
	2019	Approved	Conditional	Ondexxya	andexanet alfa	Biological (other)	No	No	V03AB	Drug-Related Side Effects and Adverse Reactions	Non-oncological	Short	444	.	.	Yes	Yes	No	Yes	Yes
	2019	Approved	Standard	Palynziq	pegvaliase	Biological (other)	Yes	No	A16AB19	Phenylketonurias	Non-oncological	Chronic	355	275	254	No	Yes	No	No	Yes
	2019	Approved	Standard	Quofenix	delafloxacin	Small molecule	No	No	J01MA23	Community-Acquired Infections	Non-oncological	Short	2658	.	.	No	No	No	No	No
	2019	Approved	Standard	Rhokiinsa	natarsudil	Small molecule	No	No	S01EX05	Glaucoma, Open-Angle; Ocular Hypertension	Non-oncological	Chronic	1950	395	339	No	Yes	No	No	Yes
	2019	Approved	Standard	Rinvoq	upadacitinib	Small molecule	No	No	L04AA44	Arthritis, Rheumatoid	Non-oncological	Chronic	4443	3852	2972	No	Yes	Not specified	Not specified	Not specified
	2019	Approved	Standard	Rizmoic	naldemedine	Small molecule	No	No	A06AH05	Constipation	Non-oncological	Short	2139	.	.	No	Yes	No	No	Yes
	2019	Approved	Standard	Skyrizi	risankizumab	Biological (other)	No	No	L04AC18	Psoriasis; Arthritis, Psoriatic	Non-oncological	Chronic	2234	1781	1208	No	Yes	Not specified	Not specified	Not specified
	2019	Approved	Standard	Talzenna	talazoparib	Small molecule	No	No	L01XK04	Breast Neoplasms	Oncological	Intermediate	494	134	74	No	Yes	No	No	Yes
	2019	Withdrawn	Standard	Trogarzo	ibalizumab	Biological (other)	No	Yes	J05AX11	HIV Infections	Non-oncological	Chronic	323	.	.	Yes	No	No	No	No
	2019	Approved	Standard	Ultomiris	ravulizumab	Biological (other)	No	No	L04AA43	Hemoglobinuria, Paroxysmal	Non-oncological	Intermediate	222	173	.	No	Yes	No	No	Yes
	2019	Approved	Conditional	Vitrakvi	larotrectinib	Small molecule	No	Yes	L01XE53	Abdominal Neoplasms	Oncological	Intermediate	167	35	53	Yes	Yes	No	Yes	Yes
	2019	Approved	Standard	Vizimpro	dacomitinib	Small molecule	No	No	L01EB07	Carcinoma, Non-small cell lung	Oncological	Intermediate	2122	.	.	No	Yes	No	No	Yes
	2019	Approved	Conditional	Waylivra	volanesorsen	Oligonucleotide	Yes	No	C10AX18	Hyperlipoproteinemia Type I	Non-oncological	Chronic	108	26	.	Yes	Yes	No	Yes	No
	2019	Approved	Standard	Xospata	gilteritinib	Small molecule	Yes	Yes	L01EX13	Leukemia, Myeloid, Acute	Oncological	Intermediate	522	.	.	No	Yes	No	No	Yes
	2019	Withdrawn	Standard	Zynquista	sotagliflozin	Small molecule	No	No	A10BJ04	Diabetes Mellitus, Type 1	Non-oncological	Chronic	1915	1444	668	Yes	Yes	Yes	No	Yes
	2019	Withdrawn	Conditional	Zynteglo	betibeglogene autotemcel	Biological (ATMP)	Yes	Yes	B06A	beta-Thalassemia	Non-oncological	Short	100	.	.	Yes	Yes	Yes	Yes	No
	2020	Withdrawn	Conditional	Adakveo	crizanlizumab	Biological (other)	Yes	No	B06AX01	Anemia, Sickle Cell	Non-oncological	Chronic	270	.	60	Yes	Yes	No	Yes	Yes
	2020	Approved	Conditional	Ayvakyt	avapritinib	Small molecule	Yes	No	L01EX18	Gastrointestinal Stromal Tumors	Oncological	Intermediate	335	.	.	Yes	Yes	No	Yes	Yes
	2020	Approved	Standard	Beovu	brolucizumab	Biological (other)	No	No	S01	Wet Macular Degeneration	Non-oncological	Chronic	1182	.	354	No	No	No	No	No
	2020	Approved	Conditional	Blenrep	belantamab	Biological (other)	Yes	Yes	L01XC39	Multiple Myeloma	Oncological	Chronic	291	.	.	Yes	Yes	No	Yes	Yes
	2020	Approved	Standard	Calquence	acalabrutinib	Small molecule	Yes	No	L01XE51	Leukemia, Lymphocytic, Chronic, B-Cell	Oncological	Chronic	1040	.	749	No	Yes	No	No	Yes
	2020	Approved	Conditional	Comirnaty	COVID-19 mRNA vaccine	Biological (Vaccine)	No	COVID-ETF	J07BN01	COVID-19 virus infection	Non-oncological	Short	18904	.	.	Yes	Yes	No	Yes	Yes
	2020	Approved	Standard	Daurismo	glasdegib	Small molecule	Yes	No	L01XX63	Leukemia, Myeloid, Acute	Oncological	Intermediate	233	.	.	No	No	No	No	No
	2020	Approved	Conditional	Dovprela	pretomanid	Small molecule	Yes	No	J04	Tuberculosis, Multidrug-Resistant	Non-oncological	Short	1168	156	.	Yes	Yes	No	No	Yes
	2020	Approved	Standard	Fetcroja	cefiderocol sulfate tosilate	Small molecule	No	Yes	J01D	Gram-negative Bacterial Infections	Non-oncological	Short	761	.	.	No	No	No	No	No
	2020	Approved	Standard	Fluad Tetra	influenza vaccine (surface antigen, inactivated, adjuvanted)	Biological (Vaccine)	No	No	J07BB02	Influenza, Human	Non-oncological	Short	13273	.	.	No	Yes	No	No	Yes
	2020	Approved	Standard	Givlaari	givosiran	Oligonucleotide	Yes	Yes	A16AX16	Porphyrias, Hepatic	Non-oncological	Chronic	111	58	12	No	Yes	Not specified	Not specified	Not specified
	2020	Approved	Conditional	Hepcludex	bulevirtide	Small molecule	Yes	Yes	J05AX28	Hepatitis D, Chronic	Non-oncological	Chronic	239	111	44	Yes	Yes	No	Yes	Yes
	2020	Approved	Conditional	Idefirix	imlifidase	Biological (other)	Yes	No	L04AA41	Desensitization, Immunologic Kidney Transplantation	Non-oncological	Short	54	.	.	Yes	Yes	Not specified	Not specified	Not specified
	2020	Approved	Standard	Isturisa	osilodrostat	Small molecule	Yes	No	H02CA02	Cushing Syndrome	Non-oncological	Chronic	162	134	107	No	Yes	No	No	Yes
	2020	Approved	Standard	Jyseleca	filgotinib	Small molecule	No	No	L04AA45	Arthritis, Rheumatoid	Non-oncological	Chronic	4120	.	2928	No	Yes	Not specified	Not specified	Not specified
	2020	Approved	Standard	Kaftrio	ivacaftor and tezacaftor and elexacaftor	Small molecule	Yes	Yes	R07AX32	Cystic Fibrosis	Non-oncological	Chronic	700	672	590	No	Yes	No	No	Yes
	2020	Approved	Standard	Leqvio	inclidiran	Oligonucleotide	No	No	C10AX	Hypercholesterolemia; Dyslipidemias	Non-oncological	Chronic	2452	.	1500	No	Yes	No	No	Yes
	2020	Approved	Standard	Libmeldy	antidarsagene autotemcel (autologous CD34+)	Biological (ATMP)	Yes	Yes	A16AB21	Leukodystrophy, Metachromatic	Non-oncological	Chronic	29	29	27	Yes	Yes	Yes	No	Yes
	2020	Approved	Standard	Mayzent	siponimod	Small molecule	No	No	L04	Multiple Sclerosis	Non-oncological	Chronic	1784	1588	1449	No	Yes	No	No	Yes
	2020	Approved	Exceptional Circumstances	Mvabea	Ebola vaccine	Biological (Vaccine)	No	Yes	J07BX02	Hemorrhagic Fever, Ebola	Non-oncological	Short	3585	.	.	Yes	Yes	No	No	Yes
	2020	Approved	Standard	Nilemdo	bempedoic acid	Small molecule	No	No	C10AX	Hypercholesterolemia; Dyslipidemias	Non-oncological	Chronic	3627	1811	1558	No	Yes	No	No	Yes
	2020	Approved	Standard	Nubeqa	darolutamide	Small molecule	No	Yes	L02BB	Prostate Neoplasms	Oncological	Intermediate	1877	280	500	Yes	Yes	No	No	Yes
	2020	Approved	Exceptional circumstances	Nyxthracis	obiltoxaximab	Biological (other)	Yes	Yes	J06BB22	Anthrax	Non-oncological	Short	497	.	.	Yes	No	No	No	No
	2020	Approved	Standard	Oxlumo	lumasiran	Oligonucleotide	Yes	Yes	A16AX18	Hyperoxaluria, Primary	Non-oncological	Chronic	105	36	9	No	Yes	No	No	Yes
	2020	Approved	Standard	Piqray	alpelisib	Small molecule	No	No	L01XE	Breast Neoplasms	Oncological	Intermediate	538	131	80	Yes	Yes	No	No	Yes
	2020	Approved	Conditional	Polivy	polatuzumab	Biological (other)	Yes	Yes	L01FX14	Lymphoma, B-Cell	Oncological	Intermediate	588	.	.	Yes	Yes	No	Yes	No
	2020	Approved	Standard	Reblozyl	luspatercept	Biological (other)	Yes	No	B03XA06	Anemia Myelodysplastic Syndromes beta-Thalassemia	Non-oncological	Chronic	571	171	123	No	Yes	No	No	Yes
	2020	Approved	Standard	Recarbrio	imipenem cilastatin relebactam	Small molecule	No	No	J01DH56	Gram-negative Bacterial Infections	Non-oncological	Short	658	.	.	No	No	No	No	No
	2020	Approved	Conditional	Rozlytrek	entrectinib	Small molecule	No	Yes	L01EX14	Carcinoma, Non-small cell lung	Oncological	Intermediate	504	.	.	Yes	Yes	No	No	Yes
	2020	Approved	Standard	Sarclisa	izatuximab	Biological (other)	Yes	No	L01XC38	Multiple Myeloma	Oncological	Chronic	197	131	47	No	Yes	No	No	Yes
	2020	Withdrawn	Standard	Staquis	crisaborole	Small molecule	No	No	D11AH06	Dermatitis, Atopic	Non-oncological	Chronic	1627	.	.	No	No	No	No	No
	2020	Approved	Standard	Sunosi	solriamfetol	Small molecule	No	No	N06BA14	Narcolepsy; Sleep Apnea, obstructive	Non-oncological	Chronic	1605	531	281	No	Yes	No	No	Yes
	2020	Approved	Standard	Supemtek	Quadrivalent influenza vaccine (recombinant, prepared in cell culture)	Biological (Vaccine)	No	No	J07BB02	Influenza, Human	Non-oncological	Short	5326	.	.	No	Yes	Not specified	Not specified	Not specified
	2020	Approved	Standard	Tavlesse	fostamatinib	Small molecule	No	No	B02BX	Thrombocytopenia	Non-oncological	Chronic	4699	2370	2049	No	Yes	No	No	Yes
	2020	Approved	Conditional	Tecartus	autologous antiCD19	Biological (ATMP)	Yes	Yes	L01XL06	Lymphoma, Mantle-Cell	Oncological	Intermediate	198	.	.	Yes	Yes	Yes	No	Yes
	2020	Approved	Standard	Vaxchora	cholera vaccine, oral, live	Biological (Vaccine)	No	No	J07AE02	Cholera	Non-oncological	Short	3235	.	.	No	Yes	No	No	Yes
	2020	Approved	Conditional	Veklury	remdesivir	Small molecule	No	No	J05AB16	COVID-19 virus infection	Non-oncological	Short	1936	.	.	Yes	Yes	No	Yes	Yes
	2020	Approved	Standard	Vocabria	cabotegavir	Small molecule	No	No	J05AX	HIV infections	Non-oncological	Chronic	772	570	542	Yes	Yes	Yes	No	Yes
	2020	Approved	Standard	Xenleta	lefamulin	Small molecule	No	No	J01XX	Pneumonia, Bacterial	Non-oncological	Short	1242	.	.	No	No	No	No	No
	2020	Approved	Exceptional Circumstances	Zabdeno	Ebola vaccine	Biological (vaccine)	No	Yes	J07BX02	Hemorrhagic Fever, Ebola	Non-oncological	Short	3585	.	.	Yes	Yes	No	No	Yes
	2020	Approved	Standard	Zeposia	ozanimod	Small molecule	No	No	L04AA38	Multiple Sclerosis	Non-oncological	Chronic	3441	.	938	No	Yes	No	No	Yes
	2020	Approved	Conditional	Zolgensma	onasemnogene abeparvovec	Biological (ATMP)	Yes	Yes	M09AX09	Muscular Atrophy, Spinal	Non-oncological	Short	133	.	.	Yes	Yes	Not specified	Not specified	Not specified
	2021	Approved	Conditional	Abecma	idecabtagene vicleucel	Biological (ATMP)	Yes	No	L01	Multiple Myeloma	Oncological	Chronic	184	.	.	Yes	Yes	Yes	Yes	No
	2021	Approved	Standard	Adtralza	tralokinumab	Biological (other)	No	Yes	D11	Dermatitis, Atopic	Non-oncological	Chronic	4281	1495	807	No	Yes	No	No	Yes
	2021	Approved	Standard	Amivas	artesunate	Small molecule	Yes	No	P01BE03	Malaria	Non-oncological	Short	282	.	.	No	Yes	No	No	Yes
	2021	Approved	Standard	Aspaveli	pegcetacoplan	Small molecule	Yes	No	L04AA54	Hemoglobinuria, Paroxysmal	Non-oncological	Chronic	115	.	36	No	Yes	No	No	Yes
	2021	Approved	Standard	Bimzelx	bimekizumab	Biological (other)	No	No	L04AC	Psoriasis	Non-oncological	Chronic	1789	1591	1371	No	Yes	No	No	Yes
	2021	Approved	Standard	Brukinsa	zanubrutinib	Small molecule	No	No	L01EL03	Waldenstrom Macroglobulinemia	Non-oncological	Intermediate	779	.	91	No	Yes	No	No	Yes
	2021	Approved	Standard	Byfavo	remimazolam	Small molecule	No	No	N05CD14	Conscious sedation	Non-oncological	Short	2258	.	.	No	No	No	No	No
	2021	Approved	Exceptional Circumstances	Bylvay	odexivibat	Small molecule	Yes	Yes	A05AX05	Cholestasis, Intrahepatic	Non-oncological	Chronic	77	20	29	Yes	Yes	No	No	Yes
	2021	Approved	Standard	Cibinqo	abrocitinib	Small molecule	No	No	D11AH08	Dermatitis, Atopic	Non-oncological	Chronic	2856	1248	606	No	Yes	No	No	Yes
	2021	Approved	Standard	Copiktra	duvelisib	Small molecule	No	No	L01EM04	Leukemia, Lymphocytic, Chronic, B-Cell	Oncological	Chronic	586	298	177	No	No	No	No	No
	2021	Approved	Standard	Drovelis/Lydisilka	estetrol/drospirenone	Small molecule	No	Yes	G03	Contraceptives, Oral	Non-oncological	Chronic	4318	2589	993	No	Yes	No	No	Yes
	2021	Approved	Exceptional Circumstances	Elzonris	tagraxofusp	Biological (other)	Yes	No	L01XX67	Lymphoma	Oncological	Intermediate	148	.	.	Yes	No	No	No	No
	2021	Approved	Conditional	Enhertu	trastuzumab deruxtecan	Biological (other)	No	Yes	L01FD04	Breast Neoplasms	Oncological	Intermediate	542	182	77	Yes	Yes	No	No	Yes
	2021	Approved	Standard	Enspryng	satralizumab	Biological (other)	Yes	No	L04AC19	Neuromyelitis Optica	Non-oncological	Chronic	250	18	72	No	Yes	No	No	Yes
	2021	Approved	Exceptional circumstances	Evkeeza	evinacumab	Biological (other)	No	Yes	C10AX	Hypercholesterolemia	Non-oncological	Chronic	199	174	126	Yes	Yes	No	Yes	No
	2021	Approved	Standard	Evrenzo	roxadustat	Small molecule	No	No	B03XA05	Anemia; Kidney Failure, Chronic	Non-oncological	Chronic	6895	.	2550	No	No	No	No	No
	2021	Approved	Standard	Evrysdi	risdiplam	small molecule	Yes	Yes	M09AX10	Muscular Atrophy, Spinal	Non-oncological	Chronic	465	69	200	Yes	Yes	No	No	Yes
	2021	Approved	Conditional	Gavreto	pralsetinib	Small molecule	No	No	L01XE	Carcinoma, Non-small cell lung	Oncological	Intermediate	528	.	.	Yes	Yes	No	No	Yes
	2021	Approved	Standard	Imcivree	setmelanotide	Small molecule	Yes	No	A08AA12	Obesity	Non-oncological	Chronic	476	76	55	No	Yes	No	No	Yes
	2021	Approved	Standard	Inrebic	fedratinib	Small molecule	Yes	No	L01EJ02	Myeloproliferative Disorders Primary Myelofibrosis	Oncological	Intermediate	807	123	84	No	Yes	No	No	Yes
	2021	Approved	Conditional	Jcovden	COVID-19 vaccine (Ad26.COV2-S [recombinant])	Biological (Vaccine)	No	COVID-ETF	J07BN02	COVID-19 virus infection	Non-oncological	Short	27245	.	.	Yes	Yes	No	Yes	Yes
	2021	Approved	Conditional	Jemperli	dostarlimab	Biological (other)	No	Yes	L01FF07	Endomentrial Neoplasms	Oncological	Intermediate	515	215	132	Yes	No	No	No	No
	2021	Approved	Standard	Klisyri	tirbanibulin	Small molecule	No	No	D06BX03	Keratosis, Actinic	Non-oncological	Chronic	939	.	236	Yes	Yes	Yes	No	No
	2021	Approved	Conditional	Koselugo	selumetinib	Small molecule	Yes	No	L01EE04	Neurofibromatosis 1	Oncological	Chronic	421	.	17.02	Yes	Yes	No	No	Yes
	2021	Withdrawn	Exceptional Circumstances	Lumoxiti	moxetumomab	Biological (other)	Yes	No	L01X	Leukemia, Hairy Cell	Oncological	Intermediate	165	17	1	Yes	Yes	No	Yes	No
	2021	Approved	Conditional	Minjuvi	tafasitamab	Biological (other)	Yes	No	L01FX12	Lymphoma, Large B-Cell, Diffuse	Oncological	Intermediate	222	.	.	Yes	Yes	No	Yes	No
	2021	Approved	Conditional	Nexpovio	selinexor	Small molecule	Yes	No	L01XX66	Multiple Myeloma	Oncological	Chronic	1265	31	4	Yes	No	No	No	No
	2021	Approved	Conditional	Nuxavovid	COVID-19 Vaccine (recombinant, adjuvanted)	Biological (Vaccine)	No	COVID-ETF	J07BN04	COVID-19 virus infection	Non-oncological	Short	31314	.	.	Yes	Yes	No	No	Yes
	2021	Approved	Standard	Ontorzy	cenobamate	Small molecule	No	No	N03AX	Epilepsy	Non-oncological	Chronic	2564	.	1340	No	Yes	No	No	Yes
	2021	Approved	Standard	Orladeyo	berotralstat	small molecule	Yes	No	B06AC	Angioedemas, Hereditary	Non-oncological	Chronic	894	.	.	No	Yes	No	No	Yes
	2021	Approved	Conditional	Pemazyre	pemigatinib	Small molecule	Yes	No	L01EN02	Cholangiocarcinoma	Oncological	Intermediate	562	71	23	Yes	No	No	No	No
	2021	Approved	Standard	Ponvory	ponesimod	Small molecule	No	No	L04AA	Multiple Sclerosis	Non-oncological	Chronic	2205	906	435	No	Yes	No	No	Yes
	2021	Approved	Standard	Qinlock	ripretinib	Small molecule	Yes	No	L01EX19	Gastrointestinal Stromal Tumors	Oncological	Intermediate	446	170	36	No	Yes	No	No	Yes
	2021	Approved	Standard	Regkirona	regdanvimab	Biological (other)	No	COVID-ETF	J06BD06	COVID-19 virus infection	Non-oncological	Short	889	.	.	No	Yes	No	No	Yes
	2021	Approved	Conditional	Retsevmo	selpercatinib	Small molecule	No	No	L01EX22	Carcinoma, Non-small cell lung; Thyroid Neoplasms	Oncological	Intermediate	746	.	.	Yes	No	No	No	No
	2021	Approved	Standard	Ronapreve	casirivimab/imdevimab	Biological (other)	No	COVID-ETF	J06BD07	COVID-19 virus infection	Non-oncological	Short	7671	.	.	No	Yes	No	No	Yes
	2021	Approved	Standard	Rukobia	fostemsavir	Small molecule	No	Yes	J05AX	HIV infections	Non-oncological	Chronic	1465	.	.	No	Yes	No	No	Yes
	2021	Approved	Conditional	Rybrevant	amivantamab	Biological (other)	No	No	L01FX	Carcinoma, Non-small cell lung	Oncological	Intermediate	489	174	.	Yes	No	No	No	No
	2021	Approved	Standard	Ryeqo	relugolix/norethisterone/estradiol	Small molecule	No	No	H01CC54	Leiomyoma	Oncological	Chronic	3258	1509	795	No	Yes	No	No	Yes
	2021	Withdrawn	Standard	Skysona	elivaldogene	Biological (ATMP)	Yes	No	N07	Adrenoleukodystrophy	Non-oncological	Chronic	90	.	.	Yes	Yes	Not specified	Not specified	Not specified
	2021	Approved	Standard	Sogroya	somapacitan	Biological (other)	Yes	No	H01AC07	Growth	Non-oncological	Chronic	723	319	253	No	Yes	No	No	Yes
	2021	Approved	Conditional	Spikevax	Single-stranded, 5’-capped messenger RNA (mRNA) produced using a cell-free in vitro transcription from the corresponding DNA templates, encoding the viral spike (S) protein of SARS-CoV-2	Biological (Vaccine)	No	COVID-ETF	J07BN01	COVID-19 virus infection	Non-oncological	Short	15420	.	.	Yes	Yes	No	Yes	Yes
	2021	Approved	Standard	Trodelvy	sacituzumab	Biological (other)	No	Yes	L01FX	Breast Neoplasms	Oncological	Intermediate	660	226	75	No	Yes	No	No	Yes
	2021	Approved	Standard	Tukysa	tucatinib	Small molecule	No	No	L01EH03	Breast Neoplasms; Neoplasm Metastasis	Oncological	Intermediate	861	.	.	Yes	Yes	No	No	Yes
	2021	Approved	Standard	Vaxneuvance	pneumococcal polysaccharide conjugate vaccine (adsorbed)	Biological (Vaccine)	No	No	J07AL02	Pneumococcal Infections	Non-oncological	Short	5630	.	.	No	Yes	No	No	Yes
	2021	Approved	Conditional	Vaxzevria	COVID-19 Vaccine (ChAdOx1-S [recombinant])	Biological (Vaccine)	No	COVID-ETF	J07BN02	COVID-19 virus infection	Non-oncological	Short	12021	.	.	Yes	Yes	No	Yes	Yes
	2021	Approved	Standard	Vazkepa	icosapent ethyl	Small molecule	No	No	C10AX	Dyslipidemias	Non-oncological	Chronic	4089	.	2270	No	No	No	No	No
	2021	Approved	Standard	Verquvo	vericiguat	Small molecule	No	No	C01	Heart Failure	Non-oncological	Chronic	2519	1621	1154	No	No	No	No	No
	2021	Approved	Standard	Voxzogo	vosoritide	Biological (other)	Yes	No	M05BX07	Achondroplasia	Non-oncological	Chronic	164	106	96	Yes	Yes	No	No	Yes
	2021	Approved	Standard	Xevudy	sotrovimab	Biological (other)	No	COVID-ETF	J06BD05	COVID-19 virus infection	Non-oncological	Short	922	.	.	No	Yes	No	No	Yes
	2021	Approved	Standard	Xofluza	baloxavir marboxil	Small molecule	No	No	J05AX25	Influenza, Human	Non-oncological	Short	730	.	.	No	No	No	No	No
	2022	Approved	Standard	Amvuttra	vutrisiran	Oligonucleotide	Yes	No	N07XX18	Amyloid neuropathies, familial	Non-oncological	Chronic	155	.	118	Yes	Yes	No	No	Yes
	2022	Approved	Standard	Apexxnar	pneumococcal polysaccharide conjugate vaccine (20-valent, adsorbed)	Biological (Vaccine)	No	No	J07AL02	Pneumococcal Infections	Non-oncological	Short	4552	.	.	Yes	Yes	No	No	Yes
	2022	Approved	Standard	Beyfortus	nirsevimab	Biological (other)	No	Yes	J06BD08	Respiratory Syncytial Virus Infections	Non-oncological	Short	2569	.	.	No	Yes	No	No	Yes
	2022	Approved	Standard	Breyanzi	CD19-directed genetically modified autologous cell-based product consisting of purified CD8+ T-cells (CD8+ cells) CD19-directed genetically modified autologous cell-based product consisting of purified CD4+ T cells (CD4+ cells)	Biological (ATMP)	No	Yes	L01	Lymphoma, Large B-Cell, Diffuse Lymphoma, Follicular Mediastinal Neoplasms	Oncological	Intermediate	389	226	138	Yes	Yes	Yes	No	Yes
	2022	Approved	Conditional	Carvykti	ciltacabtagene autoleucel	Biological (ATMP)	Yes	No	L0XX	Multiple Myeloma	Oncological	Chronic	97	.	.	Yes	Yes	No	Yes	Yes
	2022	Approved	Exceptional Circumstances	Ebvallo	tabelecleucel	Biological (ATMP)	Yes	Yes	L01XL09	Lymphoproliferative disorders	Oncological	Intermediate	340	.	.	Yes	Yes	No	Yes	No
	2022	Approved	Standard	Eladynos	abaloparatide	Synthetic peptide	No	No	H05AA04	Osteoporosis	Non-oncological	Chronic	26166	5870	3692	No	Yes	No	No	Yes
	2022	Approved	Standard	Enjaymo	sutimlimab	Biological (other)	Yes	No	L04AA55	Hemolysis Anemia, Hemolytic, Autoimmune	Non-oncological	Chronic	208	.	.	No	Yes	No	No	Yes
	2022	Approved	Standard	Evusheld	tixagevimab/cilgavimab	Biological (other)	No	COVID-ETF	J06BD03	COVID-19 virus infection	Non-oncological	Short	4210	.	.	No	Yes	No	No	Yes
	2022	Approved	Standard	Kapruvia	difelikefalin	Small molecule	No	No	V03AX03	Pruritus	Non-oncological	Chronic	1879	.	412	No	No
	2022	Approved	Standard	Kerendia	finerenone	small molecule	No	No	C09	Renal Insufficiency, Chronic; Diabetes Mellitus, Type 2	Non-oncological	Chronic	2827	.	2446	No	No
	2022	Approved	Standard	Kimmtrak	tebentafusp	Biological (other)	Yes	Yes	L01	Uveal Neoplasms	Oncological	Intermediate	410	102	99	No	Yes	No	No	Yes
	2022	Approved	Exceptional Circumstances	Livmarli	maralixibat chloride	Small molecule	Yes	No	A05AX04	Alagille syndrome	Non-oncological	Chronic	84	.	.	Yes	Yes	No	Yes	Yes
	2022	Approved	Standard	Livtencity	maribavir	Small molecule	Yes	No	J05AX10	Cytomegalovirus Infections	Non-oncological	Short	1555	.	.	No	Yes	No	No	Yes
	2022	Approved	Standard	Locametz	gozetotide	Radionuclide	No	No	V09I	Radionuclide Imaging	Non-oncological	Short	1003	.	.	No	Yes	No	No	Yes
	2022	Approved	Exceptional Circumstances	Lonapegsomatropin Ascendis	lonapegsomatropin	Biological (other)	Yes	No	H01AC09	Growth and Development	Non-oncological	Chronic	379	.	290	No	Yes	No	No	Yes
	2022	Approved	Conditional	Lumykras	sotorasib	Small molecule	No	No	L01XX73	Carcinoma, Non-Small Cell Lung	Oncological	Intermediate	456	152	30	Yes	Yes	No	No	Yes
	2022	Approved	Conditional	Lunsumio	mosunetuzumab	Biological (other)	Yes	Yes	L01XC	Lymphoma, Follicular	Oncological	Intermediate	447	79	13	Yes	Yes	No	No	Yes
	2022	Approved	Standard	Lupkynis	voclosporin	Small molecule	No	Yes	L04AD03	Lupus Nephritis	Non-oncological	Chronic	2666	213	17	No	No
	2022	Approved	Standard	Mounjaro	tirzepatide	Synthetic peptide	No	No	A10BX16	Diabetes Mellitus, Type 2	Non-oncological	Chronic	5415	.	2375	No	Yes	No	No	Yes
	2022	Approved	Standard	Ngenla	somatrogon	Biological (other)	Yes	No	H01AC08	Growth and Development	Non-oncological	Chronic	269	.	147	No	Yes	No	No	Yes
	2022	Approved	Standard	Nulibry	fosdenopterin	Small molecule	Yes	Yes	A16AX19	Metal Metabolism, Inborn Errors	Non-oncological	Chronic	28	.	.	Yes	Yes	No	Yes	No
	2022	Approved	Standard	Opdualag	relatlimab/nivolumab	Biological (other)	No	No	L01XY03	Melanoma	Oncological	Intermediate	1759	.	.	No	No
	2022	Approved	Standard	Oxbryta	voxelotor	Small molecule	Yes	No	B06AX03	Anemia Anemia, Hemolytic Anemia, Sickle Cell	Non-oncological	Chronic	364	.	267	No	Yes	No	No	Yes
	2022	Approved	Standard	Padcev	enfortumab	Biological (other)	No	Yes	L01FX13	Carcinoma, Transitional Cell Urologic Neoplasms	Oncological	Intermediate	680	184	64	No	Yes	No	No	Yes
	2022	Approved	conditional	Paxlovid	nirmatrelvir/ritonavir	small molecule	No	COVID-ETF	J05AE30	COVID-19 virus infection	Non-oncological	Short	1109	.	.	Yes	No
	2022	Approved	Standard	Pluvicto	lutetium vipivotide tetraxetan	Radionuclide	No	No	V10XX	Prostate Neoplasms	Oncological	Intermediate	529	320	88	No	Yes	No	No	Yes
	2022	Approved	Standard	Pyrukynd	mitapivat	Small molecule	Yes	No	B06AX04	Genetic Diseases, Inborn Anemia, Hemolytic	Non-oncological	Chronic	400	20	155	No	Yes	No	No	Yes
	2022	Approved	Standard	Qdenga	dengue tetravalente (live, attenuated)	Biological (Vaccine)	No	Yes	J07BX04	Dengue	Non-oncological	Short	16689	.	.	No	Yes	No	No	Yes
	2022	Approved	Standard	Quviviq	daridorexant	Small molecule	No	No	N05	Sleep initiation and Maintenance Disorders	Non-oncological	Chronic	1597	1255	314	No	Yes	No	No	Yes
	2022	Approved	Standard	Rayvow	lasmiditan	Small molecule	No	No	N02CC08	Migraine Disorders	Non-oncological	Chronic	6922	365	186	No	Yes	No	No	Yes
	2022	Approved	Conditional	Roctavian	valoctocogene roxaparvovec	Biological (ATMP)	Yes	No	B02BD15	Haemophilia A	Non-oncological	Chronic	151	.	151	Yes	Yes	No	No	Yes
	2022	Approved	Standard	Saphnelo	anifrolumab	Biological (other)	No	No	L04AA	Lupus Ertythematosus, systemic	Non-oncological	Chronic	1029	766	688	No	Yes	No	No	Yes
	2022	Approved	Standard	Scemblix	asciminib hydrochloride	Small molecule	Yes	No	L01EA06	Leukemia, Myelogenous, Chronic, BCR-ABL Positive	Oncological	Chronic	356	.	.	Yes	Yes	No	No	Yes
	2022	Approved	Conditional	Spevigo	spesolimab	Biological (other)	No	No	L04AC22	Psoriasis	Non-oncological	Chronic	627	.	.	Yes	Yes	No	No	Yes
	2022	Approved	Standard	Sunlenca	lenacapavir	Small molecule	No	No	J05AX	HIV infections	Non-oncological	Chronic	542	.	164	No	Yes	No	No	Yes
	2022	Approved	Standard	Tabrecta	capmatinib	Small molecule	No	No	L01EX17	Carcinoma, Non-small cell lung	Oncological	Intermediate	580	149	91	No	No
	2022	Approved	Standard	Tavneos	avacopan	Small molecule	Yes	No	L04	Microscopic Polyangiitis Wegener Granulomatosis	Non-oncological	Chronic	482	.	129	No	Yes	No	No	Yes
	2022	Approved	Exceptional Circumstances	Tecovirimat SIGA	tecovirimat	Small molecule	No	No	J05AX24	Poxviridae Infections Cowpox Monkeypox Vaccinia Smallpox	Non-oncological	Short	788	.	.	Yes	Yes	No	Yes	No
	2022	Approved	Conditional	Tecvayli	teclistamab	Biological (other)	No	Yes	L01F	Multiple Myeloma	Oncological	Chronic	342	98	58	Yes	Yes	No	Yes	No
	2022	Approved	Conditional	Tepmetko	tepotinib	small molecule	No	No	L01EX21	Carcinoma, Non-Small Cell Lung	Oncological	Intermediate	922	193	76	No	No
	2022	Approved	Standard	Tezspire	tezepelumab	Biological (other)	No	No	R03DX11	Asthma	Non-oncological	Chronic	1326	1104	787	No	Yes	No	No	Yes
	2022	Approved	Standard	Uplizna	inebilizumab	Biological (other)	Yes	No	L04AA47	Neuromyelitis Optica	Non-oncological	Chronic	270	.	.	No	Yes	No	No	Yes
	2022	Approved	Exceptional Circumstances	Upstaza	eladocagene exuparcovec	Biological (ATMP)	Yes	No	N07	Amino Acid Metabolism, Inborn Errors	Non-oncological	Chronic	26	.	25	Yes	Yes	No	Yes	No
	2022	Approved	Standard	Vabysmo	faricimab	Biological (other)	No	No	S01L	Wet Macular Degeneration; Macular Edema	Non-oncological	Intermediate	664	.	.	Yes	Yes	No	No	Yes
	2022	Withdrawn	Standard	Velneva	COVID-19 vaccine (inactivated)	Biological (Vaccine)	No	COVID-ETF	J07BX03	COVID-19 virus infection	Non-oncological	Short	4181	.	.	No	Yes	Not specified	Not specified	Not specified
	2022	Approved	Standard	VidPrevtyn Beta	COVID-19 Vaccine (recombinant, adjuvanted)	Biological (Vaccine)	No	COVID-ETF	J07BX03	COVID-19 virus infection	Non-oncological	Short	6472	.	.	No	Yes	No	No	Yes
	2022	Approved	Exceptional Circumstances	Voraxaze	glucarpidase	Biological (other)	Yes	No	V03AF09	Metabolic Side Effects of Drugs and Substances	Non-oncological	Short	492	.	.	Yes	No	No	No	No
	2022	Approved	Standard	Vydura	rimegepant	Small molecule	No	No	N02CD06	Migraine Disorders	Non-oncological	Chronic	3800	1154	368	No	Yes	No	No	Yes
	2022	Approved	conditional	Vyepti	eptinezumab	Biological (other)	No	No	N02CD	Migraine Disorders	Non-oncological	Chronic	2076	1872	991	No	Yes	No	No	Yes
	2022	Approved	Standard	Vyvgart	efgartigimod alfa	Biological (other)	Yes	Yes	L04AA58	Myasthenia Gravis	Non-oncological	Chronic	252	143	118	No	Yes	No	No	Yes
	2022	Approved	Standard	Xenpozyme	olipudase alfa	Biological (other)	Yes	Yes	A16AB	Acid sphingomyelinase deficiency (ASMD) type A/B or type B	Non-oncological	Chronic	72	61	.	No	Yes	No	No	Yes
	2022	Approved	Standard	Yselty	linzagolix	Small molecule	No	No	H01CC04	Leiomyoma	Oncological	Intermediate	2194	1604	750	No	Yes	No	No	Yes
	2022	Approved	Standard	Zokinvy	lonafarnib	Small molecule	Yes	Yes	A16AX20	Progeria Laminopathies	Non-oncological	Chronic	84	.	76.5	Yes	Yes	No	Yes	No
	2022	Approved	Conditional	Zynlonta	loncastuximab tesirine	Biological (other)	No	No	L01FX22	Lymphoma, Large B-Cell, Diffuse	Oncological	Intermediate	468	21	4	Yes	Yes	No	Yes	Yes
	2023	Approved	Standard	Abrysvo	Respiratory syncytial virus, subgroup A, stabilized prefusion F protein / Respiratory syncytial virus, subgroup B, stabilized prefusion F protein	Biological (Vaccine)	No	Yes	J07BX05	Respiratory Syncytial Virus Infections	Non-oncological	Short	17215	.	.	No	No	No	No	No
	2023	Approved	Standard	Agamree	vamorolone	Small molecule	Yes	No	H02AB18	Muscular Dystrophy, Duchenne	Non-oncological	Chronic	171	.	89	No	Yes	No	No	Yes
	2023	Approved	Standard	Aquipta	atogepant	Small molecule	No	No	N02CD07	Migraine Disorders	Non-oncological	Chronic	3230	.	1665	No	Yes	No	No	Yes
	2023	Approved	Standard	Arexvy	Respiratory Syncytial Virus recombinant glycoprotein F stabilised in the pre-fusion conformation (RSVPreF3) produced in Chinese Hamster Ovary (CHO) cells by recombinant DNA technology	Biological (Vaccine)	No	Yes	J07	Respiratory Syncytial Virus Infections	Non-oncological	Short	15845	.	.	No	No	No	No	No
	2023	Approved	Standard	Bimervax	COVID-19 Vaccine (recombinant, adjuvanted)	Biological (Vaccine)	No	COVID-ETF	J07BN	COVID-19 virus infection	Non-oncological	Short	2646	.	.	No	Yes	No	No	Yes
	2023	Approved	Standard	Briumvi	ublituximab	Biological (other)	No	No	L04	Multiple Sclerosis	Non-oncological	Chronic	2500	.	539	No	Yes	No	No	Yes
	2023	Approved	Standard	Camzyos	mavacamten	Small molecule	No	No	C01EB	Cardiomyopathy, Hypertrophic	Non-oncological	Chronic	314	108	245	No	Yes	No	Yes	Yes
	2023	Approved	Conditional	Columvi	glofitamab	Biological (other)	Yes	No	L01FX28	Lymphoma, Large B-Cell, Diffuse	Oncological	Intermediate	154	.	.	Yes	Yes	No	Yes	Yes
	2023	Approved	Standard	Ebglyss	lebrikizumab	Biological (other)	No	No	D11AH	Dermatitis, Atopic	Non-oncological	Chronic	1720	1301	891	No	Yes	No	No	Yes
	2023	Approved	Standard	Elfabrio	Pegunigalsidase alfa	Biological (other)	Yes	No	A16AB20	Fabry Disease	Non-oncological	Chronic	142	.	.	No	No	No	No	No
	2023	Approved	Conditional	Elrexfio	elranatamab	Biological (other)	Yes	No	L01FX	Multiple Myeloma	Oncological	Chronic	265	112	34	Yes	Yes	No	Yes	No
	2023	Approved	Standard	Enrylaze	crisantaspase	Biological (other)	No	No	L01XX02	Precursor Cell Lymphoblastic Leukemia-Lymphoma	Oncological	Intermediate	362	.	.	No	No	No	No	No
	2023	Approved	Standard	Finlee	Dabrafenib	Small molecule	Yes	Yes	L01EC02	Glioma	Oncological	Intermediate	256	203	.	No	Yes	No	No	Yes
	2023	Approved	Conditional	Hemgenix	etranacogene dezaparvovec	Biological (ATMP)	Yes	Yes	B06	Hemophilia B	Non-oncological	Chronic	57	54	.	Yes	Yes	No	No	Yes
	2023	Approved	Standard	Hyftor	Sirolimus	Small molecule	Yes	Yes	L01EG04	Angiofibroma; Tuberous Sclerosis	Non-oncological	Chronic	176	.	89	No	No	No	No	No
	2023	Approved	Standard	Imjudo	tremelimumab	Biological (other)	No	No	L01FX20	Carcinoma, Hepatocellular	Oncological	Intermediate	4045	1671	793	No	No	No	No	No
	2023	Approved	Standard	Inaqovi	cedazuridine/decitabine	Small molecule	No	No	L01BC58	Leukemia, Myeloid	Oncological	Intermediate	288	.	.	No	No	No	No	No
	2023	Approved	Conditional	Jaypirca	pirtobrutinib	Small molecule	Yes	No	L01E	Lymphoma, Mantle-Cell	Oncological	Intermediate	773	480	326	Yes	Yes	No	No	Yes
	2023	Approved	Standard	Litfulo	ritlecitinib	Small molecule	No	No	L04AF08	Alopecia Areata	Non-oncological	Chronic	1630	1436	1152	No	Yes	No	No	Yes
	2023	Approved	Exceptional circumstances	Loargys	pegzilarginase	Biological (other)	Yes	No	A16AB24	Hyperargininemia	Non-oncological	Chronic	48	18	.	Yes	Yes	No	Yes	No
	2023	Approved	Standard	Lyfnua	gefapixant	Small molecule	No	No	R05DB29	Cough	Non-oncological	Chronic	2413	394	633	No	No	No	No	No
	2023	Approved	Conditional	Lytgobi	futibatinib	Small molecule	Yes	No	L01XE51	Cholangiocarcinoma	Oncological	Intermediate	648	92	34	Yes	No	No	No	No
	2023	Approved	Standard	Omvoh	mirikizumab	Biological (other)	No	No	L04AC	Colitis, Ulcerative	Non-oncological	Chronic	959	.	.	No	Yes	No	No	Yes
	2023	Approved	Standard	Orserdu	elacestrant	Small molecule	No	No	L02BA	Breast Neoplasms	Oncological	Intermediate	815	51	25	No	No	No	No	No
	2023	Approved	Standard	Pombiliti	cipaglucosidase alfa	Biological (other)	No	No	A16AB	Glycogen Storage Disease Type II	Non-oncological	Chronic	151	121	108	No	Yes	No	No	Yes
	2023	Approved	Standard	Pylclari	Piflufolastat 18F	Radionuclide	No	No	V09	Prostate Neoplasms	Oncological	Intermediate	797	.	.	No	No	No	No	Yes
	2023	Approved	Standard	Rezzayo	rezafungin	Small molecule	Yes	No	J02AX08	Candidiasis	Non-oncological	Short	409	.	.	No	No	No	No	No
	2023	Approved	Standard	Sotyktu	deucravacitinib	Small molecule	No	No	L04AA	Psoriasis	Non-oncological	Chronic	1519	1312	1068	No	Yes	No	No	Yes
	2023	Approved	Conditional	Talvey	talquetamab	Biological (other)	Yes	Yes	L01FX29	Multiple Myeloma	Oncological	Chronic	501	246	136	Yes	Yes	No	Yes	No
	2023	Approved	Conditional	Tepkinly	epcoritamab	Biological (other)	Yes	No	L01FX27	Lymphoma, Large B-cell, Diffuse	Oncological	Intermediate	374	.	.	Yes	Yes	No	Yes	No
	2023	Approved	Standard	Tevimbra	tislelizumab	Biological (other)	No	No	L01FF09	Esophageal Squamous Cell Carcinoma	Oncological	Intermediate	1534	275	185	No	No	No	No	No
	2023	Approved	Standard	Tibsovo	ivosidenib	Small molecule	Yes	No	L01XX62	Leukemia, Myeloid, Acute; Cholangiocarcinoma	Oncological	Intermediate	74	23	.	No	Yes	No	No	Yes
	2023	Approved	Standard	Tremelimumab AstraZeneca	tremelimumab	Biological (other)	No	No	L01FX20	Carcinoma, Non-Small Cell Lung	Oncological	Intermediate	2280	.	.	No	No	No	No	No
	2023	Approved	Standard	Vafseo	vadadustat	Small molecule	No	No	B03XA08	Renal Insufficiency, Chronic	Non-oncological	Chronic	5374	2923	2011	No	No	No	No	No
	2023	Approved	Standard	Vanflyta	quizartinib	Small molecule	Yes	No	L01EX11	Leukemia, Myeloid	Oncological	Intermediate	1081	94	79	No	No	No	No	No
	2023	Approved	Standard	Veoza	fezolinetrant	Small molecule	No	No	G02CX06	Menopause	Non-oncological	Chronic	1220	995	269	No	No	No	No	No
	2023	Approved	Standard	Vueway	gadopiclenol	Small molecule	No	No	V08CA12	Magnetic Resonance Imaging	Non-oncological	Short	1047	.	.	No	Yes	No	No	Yes
	2023	Approved	Standard	Yorvipath	Palopegteriparatide	Synthetic peptide	Yes	No	H05AA	Hypoparathyroidism	Non-oncological	Chronic	275	79	59	No	Yes	No	No	Yes
	2023	Approved	Standard	Zilbrysq	zilucoplan	Synthetic peptide	Yes	No	L04AJ06	Myasthenia Gravis	Non-oncological	Chronic	213	128	91	No	Yes	No	No	Yes
	2023	Approved	Standard	Ztalmy	ganaxolone	Small molecule	Yes	Yes	N03AX	Epileptic Syndromes	Non-oncological	Chronic	1930	198	91	No	Yes	No	No	Yes
